# Supplementary material for: Methylome analysis for spina bifida shows SOX18 hypomethylation as a risk factor with evidence for a complex (epi)genetic interplay to affect neural tube development
Source: Clin Epigenetics. 2016 Oct 13;8:108. doi: 10.1186/s13148-016-0272-8 (PMC5064967; doi:10.1186/s13148-016-0272-8)
Supplement: Additional file 5: — Table S1–S10. (XLSX 1175 kb) [file 13148_2016_272_MOESM5_ESM.xlsx]

## Sheet: Table S1
Table S1. CpG probes associated with LINE-elements.
Illumina ID	Chr	mapinfo	LINE ELEMENT
cg16162899	1	449076	1:448710_449273_L1MD3_LINE_L1
cg24669183	1	534242	1:534114_534681_L1MD3_LINE_L1
cg17505339	1	720865	1:720803_720874_L1MEg_LINE_L1
cg20788133	1	765028	1:764975_765444_HAL1_LINE_L1
cg01097950	1	843491	1:843435_843545_L2a_LINE_L2
cg16005420	1	892914	1:892914_893426_L2a_LINE_L2
cg20453388	1	892948	1:892914_893426_L2a_LINE_L2
cg24664590	1	894056	1:893930_894175_L2a_LINE_L2
cg08472719	1	894108	1:893930_894175_L2a_LINE_L2
cg26114254	1	920580	1:920552_920979_L1ME1_LINE_L1
cg10010734	1	922010	1:921825_922155_L1ME1_LINE_L1
cg01768082	1	946875	1:946794_947444_L1MB5_LINE_L1
cg07589034	1	947003	1:946794_947444_L1MB5_LINE_L1
cg22367159	1	947018	1:946794_947444_L1MB5_LINE_L1
cg26837773	1	947091	1:946794_947444_L1MB5_LINE_L1
cg15825373	1	947153	1:946794_947444_L1MB5_LINE_L1
cg22618402	1	947210	1:946794_947444_L1MB5_LINE_L1
cg06538872	1	947343	1:946794_947444_L1MB5_LINE_L1
cg18172484	1	995932	1:995755_996006_L2_LINE_L2
cg23812948	1	1030656	1:1030079_1031580_L1MD3_LINE_L1
cg26040075	1	1034421	1:1034291_1034457_L1MD3_LINE_L1
cg27302190	1	1050210	1:1050184_1050413_L1PB1_LINE_L1
cg21775619	1	1066087	1:1065927_1066262_HAL1_LINE_L1
cg07203151	1	1066544	1:1066335_1066756_HAL1_LINE_L1
cg03760138	1	1079260	1:1079251_1079417_L1MB5_LINE_L1
cg10399850	1	1089668	1:1089512_1089887_L1MEg_LINE_L1
cg18319381	1	1138931	1:1138887_1138944_L2b_LINE_L2
cg18367529	1	1161866	1:1161736_1161958_L1MC3_LINE_L1
cg17177602	1	1196457	1:1196440_1196561_L2_LINE_L2
cg20426768	1	1296671	1:1296669_1296771_L2b_LINE_L2
cg20140735	1	1494726	1:1494719_1494844_L1MB8_LINE_L1
cg20755353	1	1510883	1:1510754_1510892_L2_LINE_L2
cg16673286	1	1581603	1:1581503_1582568_L1MEf_LINE_L1
cg17450090	1	1586880	1:1586857_1586941_L2_LINE_L2
cg00400654	1	1604298	1:1604144_1604413_L1MEg_LINE_L1
cg11851198	1	1642075	1:1641341_1642789_L1M4c_LINE_L1
cg23611477	1	1644835	1:1644645_1645800_L1MEf_LINE_L1
cg27391816	1	1672644	1:1672561_1672653_L1MC4_LINE_L1
cg03335128	1	1731415	1:1731044_1732473_L1MEb_LINE_L1
cg05119467	1	1765440	1:1765296_1765530_L1MC5_LINE_L1
cg22850508	1	1843940	1:1843935_1844069_L1MB2_LINE_L1
cg15102821	1	1844801	1:1844699_1844917_L1MB2_LINE_L1
cg11956108	1	1895061	1:1894922_1895068_L1MC4_LINE_L1
cg00574213	1	1906947	1:1906734_1906976_L1MEd_LINE_L1
cg04012515	1	1911386	1:1911384_1911500_L2a_LINE_L2
cg01748832	1	1911471	1:1911384_1911500_L2a_LINE_L2
cg18270426	1	1914597	1:1914580_1914809_L1MC4_LINE_L1
cg12701697	1	1914707	1:1914580_1914809_L1MC4_LINE_L1
cg10759286	1	1927864	1:1927723_1927931_L1MEe_LINE_L1
cg04847273	1	1957620	1:1957423_1957934_L1MB5_LINE_L1
cg10837110	1	1957711	1:1957423_1957934_L1MB5_LINE_L1
cg05654059	1	1957805	1:1957423_1957934_L1MB5_LINE_L1
cg17355877	1	1998716	1:1998343_1998778_L1M4_LINE_L1
cg26252027	1	2012218	1:2012136_2012761_L1MC3_LINE_L1
cg08000672	1	2012434	1:2012136_2012761_L1MC3_LINE_L1
cg12601506	1	2017918	1:2017848_2018084_L1MC4_LINE_L1
cg08659047	1	2022951	1:2022914_2023162_L1M3_LINE_L1
cg16735509	1	2023157	1:2022914_2023162_L1M3_LINE_L1
cg20328379	1	2048946	1:2048688_2049430_L1MEg_LINE_L1
cg01974180	1	2084246	1:2083985_2084702_L1MB5_LINE_L1
cg05340048	1	2084319	1:2083985_2084702_L1MB5_LINE_L1
cg24445388	1	2084391	1:2083985_2084702_L1MB5_LINE_L1
cg04347414	1	2084519	1:2083985_2084702_L1MB5_LINE_L1
cg00300046	1	2084595	1:2083985_2084702_L1MB5_LINE_L1
cg18025961	1	2102170	1:2101915_2102487_L1MB3_LINE_L1
cg02854763	1	2103155	1:2103105_2103201_L1MB3_LINE_L1
cg23048698	1	2109816	1:2109532_2109955_L1MB7_LINE_L1
cg03395993	1	2109923	1:2109532_2109955_L1MB7_LINE_L1
cg01449266	1	2109999	1:2109958_2110051_L1M4_LINE_L1
cg22166144	1	2188349	1:2188139_2188754_HAL1_LINE_L1
cg26880297	1	2191299	1:2190977_2191968_L1MC4_LINE_L1
cg25314600	1	2191354	1:2190977_2191968_L1MC4_LINE_L1
cg18934822	1	2191402	1:2190977_2191968_L1MC4_LINE_L1
cg01881525	1	2191558	1:2190977_2191968_L1MC4_LINE_L1
cg12222277	1	2191658	1:2190977_2191968_L1MC4_LINE_L1
cg11191979	1	2194050	1:2193996_2194332_L1MEc_LINE_L1
cg00330518	1	2228160	1:2227847_2228224_L1MB7_LINE_L1
cg08662116	1	2271104	1:2270907_2271219_L2_LINE_L2
cg19374731	1	2279730	1:2279512_2279743_L1MC4_LINE_L1
cg15836199	1	2302005	1:2300909_2302100_L1MB7_LINE_L1
cg18013789	1	2465404	1:2465156_2465772_L1MB3_LINE_L1
cg15678662	1	2465544	1:2465156_2465772_L1MB3_LINE_L1
cg15726055	1	2506027	1:2505907_2506594_L1ME1_LINE_L1
cg21783012	1	2710376	1:2709739_2710441_L1M5_LINE_L1
cg18108844	1	2716235	1:2716119_2716514_L2b_LINE_L2
cg20744353	1	2724584	1:2724559_2724667_L2b_LINE_L2
cg14086822	1	2724609	1:2724559_2724667_L2b_LINE_L2
cg13428681	1	2756210	1:2756139_2756423_L1ME3A_LINE_L1
cg09173636	1	2775387	1:2775338_2775780_L1MC3_LINE_L1
cg04551318	1	2823297	1:2823097_2823570_L1MC1_LINE_L1
cg05000860	1	2823402	1:2823097_2823570_L1MC1_LINE_L1
cg06988547	1	2839763	1:2839725_2840024_L1MB5_LINE_L1
cg02634762	1	2839859	1:2839725_2840024_L1MB5_LINE_L1
cg00023726	1	2839935	1:2839725_2840024_L1MB5_LINE_L1
cg24428184	1	2848110	1:2848037_2848155_L2b_LINE_L2
cg00500221	1	2915875	1:2915691_2916077_L1ME3A_LINE_L1
cg23087661	1	2940825	1:2940425_2941405_L1MDa_LINE_L1
cg10122878	1	2941375	1:2940425_2941405_L1MDa_LINE_L1
cg21401095	1	3078839	1:3078656_3078849_L1MB4_LINE_L1
cg04277097	1	3089192	1:3089082_3089530_L1MB3_LINE_L1
cg18171009	1	3089287	1:3089082_3089530_L1MB3_LINE_L1
cg00103908	1	3184106	1:3183574_3184172_L1MB5_LINE_L1
cg26537941	1	3297162	1:3297081_3297436_L3_LINE_CR1
cg10709432	1	3361130	1:3360914_3361288_L1ME1_LINE_L1
cg14421582	1	3481668	1:3481554_3481701_L2b_LINE_L2
cg03117540	1	3498927	1:3498889_3499283_L2b_LINE_L2
cg06650698	1	3558138	1:3557956_3558299_L1ME1_LINE_L1
cg07349054	1	3558237	1:3557956_3558299_L1ME1_LINE_L1
cg27317493	1	3612430	1:3612310_3612538_L2b_LINE_L2
cg19819912	1	3621015	1:3620995_3621031_L2b_LINE_L2
cg14912788	1	3661862	1:3661723_3662163_L2a_LINE_L2
cg25729560	1	3738334	1:3737554_3738444_L1MC5_LINE_L1
cg06543160	1	3738353	1:3737554_3738444_L1MC5_LINE_L1
cg20313677	1	3738610	1:3738584_3738709_L1MC5_LINE_L1
cg15937266	1	3777197	1:3777092_3777436_L1MD2_LINE_L1
cg00461770	1	3792137	1:3791971_3792310_L1MEe_LINE_L1
cg16307399	1	3795389	1:3795289_3795884_L1MEe_LINE_L1
cg13335886	1	3808127	1:3808075_3808132_L2b_LINE_L2
cg09757127	1	3810632	1:3810481_3810678_L1MC4a_LINE_L1
cg16362587	1	3812878	1:3812508_3814233_L1M4b_LINE_L1
cg16558307	1	4036538	1:4036367_4036542_L2a_LINE_L2
cg02293501	1	4036953	1:4036542_4037599_L2a_LINE_L2
cg12081443	1	4037236	1:4036542_4037599_L2a_LINE_L2
cg10310168	1	4376380	1:4376121_4376417_L2_LINE_L2
cg17907200	1	4471021	1:4470962_4471487_L1MEe_LINE_L1
cg16264595	1	4619207	1:4619108_4619456_L2b_LINE_L2
cg00500626	1	5544470	1:5544353_5544639_L2b_LINE_L2
cg22374924	1	5791563	1:5791509_5792560_L1PA17_LINE_L1
cg05041475	1	5797004	1:5797004_5797067_L2a_LINE_L2
cg04096305	1	5809461	1:5809414_5809544_L2b_LINE_L2
cg05927645	1	5943175	1:5943135_5943233_L2c_LINE_L2
cg15598789	1	5955929	1:5955798_5955941_L1MC4_LINE_L1
cg06173758	1	5957461	1:5957079_5957973_L1MC4_LINE_L1
cg06616755	1	5957659	1:5957079_5957973_L1MC4_LINE_L1
cg08882503	1	5959093	1:5958934_5959654_L1ME3A_LINE_L1
cg04557181	1	5959158	1:5958934_5959654_L1ME3A_LINE_L1
cg13928473	1	6063654	1:6063618_6063881_L1M5_LINE_L1
cg22692659	1	6063807	1:6063618_6063881_L1M5_LINE_L1
cg24926052	1	6063829	1:6063618_6063881_L1M5_LINE_L1
cg26564960	1	6082758	1:6082578_6082934_L1MB3_LINE_L1
cg24730892	1	6094993	1:6094868_6096280_L2a_LINE_L2
cg14258756	1	6158059	1:6157494_6158229_L2a_LINE_L2
cg27527922	1	6260181	1:6260175_6260245_L2b_LINE_L2
cg17153174	1	6261146	1:6261133_6261200_L2b_LINE_L2
cg04055049	1	6321553	1:6321512_6321566_L2c_LINE_L2
cg11714702	1	6362473	1:6361988_6362512_L3_LINE_CR1
cg12082302	1	6421246	1:6421037_6421563_L1MB7_LINE_L1
cg02065192	1	6421414	1:6421037_6421563_L1MB7_LINE_L1
cg09513469	1	6421502	1:6421037_6421563_L1MB7_LINE_L1
cg18148314	1	6425319	1:6425103_6425345_L1ME1_LINE_L1
cg22227104	1	6484385	1:6484375_6484457_L2b_LINE_L2
cg21211780	1	6513502	1:6513435_6513667_L2c_LINE_L2
cg16532223	1	6542083	1:6541943_6542229_L2a_LINE_L2
cg24332389	1	6558085	1:6557902_6558149_L1ME3A_LINE_L1
cg22451657	1	6558088	1:6557902_6558149_L1ME3A_LINE_L1
cg07181374	1	6558113	1:6557902_6558149_L1ME3A_LINE_L1
cg01566460	1	6612221	1:6612118_6612345_L1PA11_LINE_L1
cg23642826	1	6645463	1:6644949_6645627_L2a_LINE_L2
cg01881062	1	6660403	1:6660402_6660437_L1ME3A_LINE_L1
cg17946470	1	6685935	1:6685856_6685967_L2a_LINE_L2
cg08163621	1	6685996	1:6685973_6686086_L1ME3A_LINE_L1
ch.1.250064R	1	6704940	1:6704892_6704989_L2c_LINE_L2
cg18537410	1	6749392	1:6749100_6749474_L2b_LINE_L2
cg04218548	1	6941387	1:6941243_6941745_L2a_LINE_L2
cg09334731	1	7020807	1:7020568_7020832_L2c_LINE_L2
cg13390385	1	7113332	1:7111875_7113421_L2b_LINE_L2
cg00538247	1	7113389	1:7111875_7113421_L2b_LINE_L2
cg24844717	1	7123191	1:7123139_7123274_L2a_LINE_L2
cg04215950	1	7125137	1:7124895_7125256_L2b_LINE_L2
cg04980002	1	7184587	1:7184436_7184700_L2c_LINE_L2
cg10332321	1	7184783	1:7184759_7184839_L2b_LINE_L2
cg10511357	1	7196075	1:7196001_7197364_L2_LINE_L2
cg03580787	1	7271353	1:7271030_7271644_L1ME2z_LINE_L1
cg00665827	1	7293835	1:7293826_7293930_L2c_LINE_L2
cg08478799	1	7480005	1:7479516_7480579_L2a_LINE_L2
cg06830167	1	7600135	1:7599964_7600286_L2c_LINE_L2
cg00353659	1	7602013	1:7601923_7602080_L2a_LINE_L2
cg25763306	1	7741216	1:7741208_7741321_L2b_LINE_L2
cg04128092	1	7747160	1:7746162_7747409_L2a_LINE_L2
cg00067518	1	7763225	1:7763195_7763353_L2c_LINE_L2
cg17081408	1	7778321	1:7778305_7778342_L2b_LINE_L2
cg20149362	1	7834809	1:7834452_7835398_L1MB5_LINE_L1
cg02277850	1	7842393	1:7842378_7842707_L2b_LINE_L2
cg23987789	1	7842406	1:7842378_7842707_L2b_LINE_L2
cg10059324	1	7884824	1:7884559_7884962_L1MC4a_LINE_L1
cg11668188	1	7891116	1:7890683_7892426_L1ME1_LINE_L1
cg09938876	1	7913865	1:7913784_7913981_L2_LINE_L2
cg12606891	1	7913872	1:7913784_7913981_L2_LINE_L2
cg16117781	1	7991159	1:7990894_7991838_L1ME3B_LINE_L1
cg17425224	1	8021250	1:8021188_8021268_L2a_LINE_L2
cg15591616	1	8024678	1:8024584_8024857_L1M5_LINE_L1
cg04930693	1	8083186	1:8082862_8083201_L2a_LINE_L2
cg21294301	1	8120055	1:8119994_8120095_L2a_LINE_L2
cg23768131	1	8376931	1:8376897_8377051_L2a_LINE_L2
cg26407930	1	8377724	1:8377686_8377784_L2a_LINE_L2
cg24471980	1	8416911	1:8416837_8417302_L2a_LINE_L2
cg15702277	1	8477935	1:8477736_8478073_L2c_LINE_L2
cg09888229	1	8487494	1:8487330_8487597_L2_LINE_L2
cg21774136	1	8593495	1:8593382_8593657_L1MEd_LINE_L1
cg23963229	1	8725074	1:8724731_8725458_L2b_LINE_L2
cg26401551	1	8889780	1:8889582_8890266_L2_LINE_L2
cg26529484	1	9078214	1:9077926_9078238_L2_LINE_L2
cg13869484	1	9140563	1:9139860_9140717_L1MB2_LINE_L1
cg19863456	1	9186001	1:9185781_9186026_L1M5_LINE_L1
cg10108591	1	9190516	1:9190168_9190545_L1MB7_LINE_L1
cg11713044	1	9192948	1:9192902_9193169_L1MB7_LINE_L1
cg25017777	1	9298817	1:9297899_9298838_L2a_LINE_L2
cg11413763	1	9365494	1:9365455_9365576_L2b_LINE_L2
cg02281006	1	9419970	1:9419782_9420478_L2_LINE_L2
cg14164492	1	9439003	1:9438896_9439089_L2b_LINE_L2
cg03003073	1	9489434	1:9489426_9490724_L2a_LINE_L2
cg07555350	1	9558208	1:9558131_9558337_L1MC1_LINE_L1
cg16512854	1	9754132	1:9753654_9754308_HAL1_LINE_L1
cg13457410	1	9762510	1:9762321_9762565_L3_LINE_CR1
cg07589991	1	9847879	1:9847776_9848030_L1MB3_LINE_L1
cg23261073	1	9880771	1:9880720_9880984_L2a_LINE_L2
cg05750598	1	9889746	1:9889712_9889852_L1MC4a_LINE_L1
cg24086140	1	9965884	1:9965787_9965962_L2a_LINE_L2
cg02833588	1	9967849	1:9967839_9968106_L2a_LINE_L2
cg14844138	1	9999765	1:9999735_9999889_L1M5_LINE_L1
cg01051698	1	10053948	1:10053560_10053958_L2a_LINE_L2
cg01415937	1	10134620	1:10134161_10135130_L2a_LINE_L2
cg12614519	1	10266991	1:10266760_10267008_L1ME3C_LINE_L1
cg05390356	1	10277983	1:10277673_10278047_L2a_LINE_L2
cg00147627	1	10455147	1:10455127_10455290_L1M4_LINE_L1
cg23072051	1	10665515	1:10665491_10665649_L2c_LINE_L2
cg04110886	1	10675575	1:10675206_10675809_L1M5_LINE_L1
cg26362368	1	10675623	1:10675206_10675809_L1M5_LINE_L1
cg21295222	1	10712421	1:10712411_10712516_L2b_LINE_L2
cg17221941	1	10730684	1:10730580_10730699_L2b_LINE_L2
cg15622917	1	10796823	1:10796732_10796848_L2c_LINE_L2
cg03648215	1	10893824	1:10893743_10893930_L2c_LINE_L2
cg04015962	1	10949192	1:10949167_10949387_L2b_LINE_L2
cg08635489	1	10949944	1:10949878_10949952_L2a_LINE_L2
cg04224025	1	10992454	1:10992280_10992478_L1MB3_LINE_L1
cg24304050	1	11107870	1:11107848_11107876_HAL1_LINE_L1
cg22730007	1	11287863	1:11287731_11288159_L1MC4_LINE_L1
cg00997327	1	11310842	1:11310422_11311672_L2a_LINE_L2
cg12100376	1	11311435	1:11310422_11311672_L2a_LINE_L2
cg07035242	1	11336263	1:11335804_11336387_L2a_LINE_L2
cg00254771	1	11538304	1:11538227_11538312_L2c_LINE_L2
cg00951310	1	11586259	1:11586187_11586499_L2b_LINE_L2
cg22016747	1	11654961	1:11654895_11655243_L2a_LINE_L2
cg04872402	1	11705983	1:11705933_11706008_L3_LINE_CR1
cg24878594	1	11708564	1:11708438_11708580_L2a_LINE_L2
cg26437845	1	11779326	1:11779260_11779476_L1MC2_LINE_L1
cg24724832	1	11779395	1:11779260_11779476_L1MC2_LINE_L1
cg16429182	1	11824095	1:11823692_11824165_L2a_LINE_L2
cg15543027	1	11922765	1:11922594_11922900_L2c_LINE_L2
cg19940644	1	12112386	1:12112323_12112543_L2b_LINE_L2
cg22428027	1	12128827	1:12128800_12128919_L3_LINE_CR1
cg19408626	1	12189773	1:12189330_12189951_L1MC4_LINE_L1
cg15690400	1	12189847	1:12189330_12189951_L1MC4_LINE_L1
cg07017532	1	12211767	1:12211709_12211874_L2b_LINE_L2
cg24941292	1	12213045	1:12213045_12213074_L2b_LINE_L2
cg21393163	1	12217629	1:12217020_12217734_L1M5_LINE_L1
cg00566331	1	12218613	1:12218584_12219101_L1ME3C_LINE_L1
cg16549957	1	12218933	1:12218584_12219101_L1ME3C_LINE_L1
cg23990236	1	12220146	1:12219787_12220173_L2a_LINE_L2
cg00175403	1	12223543	1:12223357_12223708_L2c_LINE_L2
cg23843705	1	12270775	1:12270732_12270795_L2a_LINE_L2
cg08531380	1	12270887	1:12270795_12271035_L2a_LINE_L2
cg21869913	1	12289560	1:12289532_12289791_L2a_LINE_L2
cg11401218	1	12289777	1:12289532_12289791_L2a_LINE_L2
cg20610749	1	12561991	1:12561683_12562085_L2c_LINE_L2
cg22866430	1	12566378	1:12566261_12566442_L3_LINE_CR1
cg19760666	1	12618532	1:12618419_12618872_L1MB8_LINE_L1
cg26933021	1	12618574	1:12618419_12618872_L1MB8_LINE_L1
cg05230551	1	12633465	1:12633211_12633577_L2a_LINE_L2
cg26433816	1	12775608	1:12775564_12775762_L2a_LINE_L2
cg18229396	1	13845638	1:13845589_13846050_L2a_LINE_L2
cg19411734	1	13877579	1:13877398_13877910_L1MEd_LINE_L1
cg20464068	1	14026054	1:14025964_14026093_L2_LINE_L2
cg06807086	1	14071648	1:14071546_14071920_L2a_LINE_L2
cg03523254	1	14337733	1:14337686_14337903_L2b_LINE_L2
cg04145937	1	14504113	1:14503661_14504425_L1MEc_LINE_L1
cg15118606	1	14954053	1:14954001_14954165_L2b_LINE_L2
cg27538859	1	15106700	1:15106635_15106881_L2b_LINE_L2
cg04706087	1	15126781	1:15126701_15126915_L1MB7_LINE_L1
cg09274167	1	15283924	1:15283886_15283974_L2b_LINE_L2
cg18865535	1	15285781	1:15285617_15285948_L2b_LINE_L2
cg08237695	1	15324075	1:15324035_15324157_L2b_LINE_L2
cg20675796	1	15375511	1:15375413_15375522_L1MB7_LINE_L1
cg05626309	1	15419636	1:15419492_15419682_L1MC4a_LINE_L1
cg13865360	1	15476258	1:15476220_15476499_L1ME3C_LINE_L1
cg10989683	1	15478401	1:15478374_15478422_L2a_LINE_L2
cg06207778	1	15672633	1:15672364_15672672_L3_LINE_CR1
cg26884180	1	15869795	1:15869546_15870493_L2a_LINE_L2
ch.1.541122F	1	15891913	1:15891832_15891928_L2c_LINE_L2
cg25136294	1	15926061	1:15925768_15926070_L1MEc_LINE_L1
cg14202768	1	15943598	1:15943529_15943646_L2c_LINE_L2
cg26049379	1	16071339	1:16071239_16071462_L2c_LINE_L2
cg06640695	1	16273212	1:16272916_16273281_L2a_LINE_L2
cg00978570	1	16303299	1:16303109_16303421_L2_LINE_L2
cg03338185	1	16304821	1:16304423_16305113_L1PB1_LINE_L1
cg14529268	1	16335452	1:16335336_16335560_L2a_LINE_L2
cg17156402	1	16390468	1:16390327_16391915_L2_LINE_L2
cg09414948	1	16490791	1:16490622_16490866_L2a_LINE_L2
cg10579941	1	16517009	1:16516863_16517502_L1ME3A_LINE_L1
cg04158049	1	16550535	1:16550422_16550712_L2a_LINE_L2
cg20433455	1	16699437	1:16699409_16699787_L2c_LINE_L2
cg16384864	1	16747435	1:16747061_16747556_L2a_LINE_L2
cg23213892	1	16764139	1:16763991_16764242_L2c_LINE_L2
cg20815571	1	16764218	1:16763991_16764242_L2c_LINE_L2
cg00694324	1	16764960	1:16764900_16765016_L1MB4_LINE_L1
cg23804649	1	16864764	1:16864500_16865007_L1M5_LINE_L1
cg09936572	1	16932575	1:16932475_16933144_L1MC2_LINE_L1
cg08135460	1	16941162	1:16940830_16941382_L2b_LINE_L2
cg12387865	1	16942481	1:16942232_16942489_L1ME2z_LINE_L1
cg10335333	1	17035338	1:17035217_17035446_L2b_LINE_L2
cg13178798	1	17198526	1:17198423_17198584_L2_LINE_L2
cg10315945	1	17236551	1:17236035_17236640_L1MEc_LINE_L1
cg08477744	1	17308032	1:17307824_17308062_L2b_LINE_L2
cg06953703	1	17339396	1:17339341_17339486_L2a_LINE_L2
cg24058669	1	17341489	1:17341435_17341516_L2b_LINE_L2
cg16696648	1	17382130	1:17381985_17382163_L2b_LINE_L2
cg16430862	1	17493806	1:17493452_17494101_L2a_LINE_L2
cg24629232	1	17500642	1:17500638_17500854_L2a_LINE_L2
cg24934408	1	17530321	1:17530279_17530598_L2a_LINE_L2
cg21208518	1	17530676	1:17530603_17530784_L2a_LINE_L2
cg24724618	1	17538512	1:17538415_17538517_L2b_LINE_L2
cg00954039	1	17539133	1:17539095_17539239_L3_LINE_CR1
cg10778072	1	17564995	1:17564837_17565030_L2b_LINE_L2
cg00702325	1	17665930	1:17665799_17666099_L2a_LINE_L2
cg07319613	1	17704843	1:17703968_17704852_L2a_LINE_L2
cg23913963	1	17766917	1:17766805_17767234_L2c_LINE_L2
cg01713950	1	17766995	1:17766805_17767234_L2c_LINE_L2
cg06769739	1	17802692	1:17802542_17802876_L1MEc_LINE_L1
cg21524424	1	17953507	1:17953141_17953622_L1MB3_LINE_L1
cg26863563	1	17973341	1:17973295_17973508_L2_LINE_L2
cg27304549	1	17973490	1:17973295_17973508_L2_LINE_L2
cg21696055	1	17997574	1:17997315_17997621_L2b_LINE_L2
cg15901550	1	17997619	1:17997315_17997621_L2b_LINE_L2
cg09076010	1	18022847	1:18022777_18023092_L2c_LINE_L2
cg18150469	1	18284923	1:18284883_18284940_L2b_LINE_L2
cg20697066	1	18406624	1:18406585_18406675_Plat_L3_LINE_CR1
cg12907295	1	18417622	1:18417526_18417663_L2a_LINE_L2
cg09025393	1	18438784	1:18438738_18438864_L2b_LINE_L2
cg18106186	1	18624556	1:18624389_18624654_L2a_LINE_L2
cg26530301	1	19000726	1:19000615_19000726_L2a_LINE_L2
cg14826624	1	19044837	1:19044672_19044849_L3_LINE_CR1
cg23206822	1	19182586	1:19181913_19183133_L2a_LINE_L2
cg20632537	1	19218839	1:19218749_19219099_L2b_LINE_L2
cg23028755	1	19225289	1:19225256_19225315_L2b_LINE_L2
cg03939132	1	19316305	1:19316212_19316367_L2b_LINE_L2
cg13990487	1	19420096	1:19420020_19420167_L2_LINE_L2
cg06706670	1	19516358	1:19516323_19516498_L2b_LINE_L2
cg04896191	1	19579680	1:19579633_19580152_L2a_LINE_L2
cg17457418	1	19592612	1:19592429_19592789_L1MB7_LINE_L1
cg26573807	1	19654245	1:19654067_19654363_L2b_LINE_L2
cg01071440	1	19711707	1:19711630_19711807_L2c_LINE_L2
cg08233218	1	19823125	1:19822957_19823176_L2c_LINE_L2
cg12467595	1	19920571	1:19920494_19920690_L2c_LINE_L2
cg13245440	1	19990624	1:19990485_19990665_L2b_LINE_L2
cg01791421	1	19996240	1:19996042_19996253_L2a_LINE_L2
cg06871525	1	20113930	1:20113847_20114007_L2c_LINE_L2
cg20993090	1	20127495	1:20127459_20127589_L2b_LINE_L2
cg12082793	1	20218923	1:20218814_20218960_L2c_LINE_L2
cg11253122	1	20314957	1:20314814_20314960_L2b_LINE_L2
cg22023448	1	20446641	1:20446534_20446806_L1ME4a_LINE_L1
cg07142319	1	20446657	1:20446534_20446806_L1ME4a_LINE_L1
cg01063509	1	20502234	1:20502151_20502260_L1M5_LINE_L1
cg23039636	1	20689117	1:20688950_20689291_L2c_LINE_L2
cg07596568	1	20693828	1:20693701_20694317_L2a_LINE_L2
cg13904704	1	20693892	1:20693701_20694317_L2a_LINE_L2
cg20270882	1	20756044	1:20755877_20756175_L2b_LINE_L2
cg24901609	1	20804987	1:20804765_20805428_L1MC3_LINE_L1
cg23814214	1	20820740	1:20820717_20820762_L2a_LINE_L2
cg23109649	1	20834078	1:20833849_20834158_L2a_LINE_L2
cg00750606	1	20899121	1:20898730_20899369_L2a_LINE_L2
cg14035553	1	21029443	1:21029054_21029492_L2c_LINE_L2
cg03432774	1	21033761	1:21033610_21033795_L1M5_LINE_L1
cg05653329	1	21042988	1:21042972_21043143_L2c_LINE_L2
cg22600610	1	21300625	1:21300380_21301391_L2_LINE_L2
cg06878749	1	21548530	1:21548485_21548933_L2a_LINE_L2
cg12037641	1	21550712	1:21550389_21550888_L2a_LINE_L2
cg02492946	1	21667630	1:21667338_21667833_L2b_LINE_L2
cg11739512	1	21785751	1:21785434_21785917_L1ME3_LINE_L1
cg00349071	1	21788740	1:21788740_21788944_L1ME3_LINE_L1
cg22943875	1	21877322	1:21877053_21877478_L1ME3A_LINE_L1
cg12062270	1	21877524	1:21877491_21877621_L1ME3A_LINE_L1
cg12047425	1	21877576	1:21877491_21877621_L1ME3A_LINE_L1
cg06346857	1	21877579	1:21877491_21877621_L1ME3A_LINE_L1
cg22506534	1	21877592	1:21877491_21877621_L1ME3A_LINE_L1
cg01037895	1	21877781	1:21877709_21877929_L2c_LINE_L2
cg04346228	1	21927956	1:21927770_21928033_L2b_LINE_L2
cg06993467	1	21966500	1:21966431_21966928_L2b_LINE_L2
cg12748948	1	22106295	1:22106066_22107046_L1MB5_LINE_L1
cg27585345	1	22138381	1:22138083_22138471_L2a_LINE_L2
cg03944375	1	22143533	1:22143251_22143770_L2a_LINE_L2
cg26685187	1	22146165	1:22146058_22146243_L1MB3_LINE_L1
cg16054502	1	22224163	1:22224079_22224391_L1ME2_LINE_L1
cg05305413	1	22327119	1:22327012_22327309_L2b_LINE_L2
cg15629893	1	22327131	1:22327012_22327309_L2b_LINE_L2
cg04210254	1	22327148	1:22327012_22327309_L2b_LINE_L2
cg13430819	1	22349646	1:22349457_22349728_L2b_LINE_L2
cg10895682	1	22431609	1:22431352_22431851_L1MB8_LINE_L1
cg12098183	1	22454064	1:22453968_22454104_L2c_LINE_L2
cg21416706	1	22609324	1:22609250_22609468_L3b_LINE_CR1
cg25150960	1	22769375	1:22769257_22769456_L1MB3_LINE_L1
cg11196398	1	22815751	1:22814673_22815935_L2a_LINE_L2
cg05062491	1	22901398	1:22900788_22901452_L1MB3_LINE_L1
cg01486686	1	22918205	1:22918141_22918557_L2a_LINE_L2
cg06824294	1	22919087	1:22919062_22919204_L2b_LINE_L2
cg00383020	1	23002541	1:23002511_23002620_L2c_LINE_L2
cg18156963	1	23153308	1:23153299_23153416_L2b_LINE_L2
cg12412627	1	23175821	1:23175706_23175962_L2c_LINE_L2
cg20138922	1	23177414	1:23177303_23177471_L2_LINE_L2
cg21787873	1	23276711	1:23275939_23276864_L1MD1_LINE_L1
cg01960413	1	23343542	1:23343453_23343669_HAL1_LINE_L1
cg01718365	1	23345643	1:23345582_23345685_L2c_LINE_L2
cg25199552	1	23350054	1:23349440_23350277_L1MB7_LINE_L1
cg06517521	1	23363957	1:23363915_23364132_L1MA8_LINE_L1
cg15469171	1	23541345	1:23541338_23541627_L2_LINE_L2
cg27183435	1	23746677	1:23746352_23746746_L1ME1_LINE_L1
cg06933796	1	23925874	1:23925779_23925896_L2c_LINE_L2
cg23245838	1	24152049	1:24152043_24152111_L2b_LINE_L2
cg11851169	1	24152077	1:24152043_24152111_L2b_LINE_L2
cg04989128	1	24285540	1:24285503_24285556_L2b_LINE_L2
cg05350850	1	24383201	1:24383158_24383431_L2b_LINE_L2
cg23076913	1	24435582	1:24435559_24435693_L2b_LINE_L2
cg13574848	1	24611021	1:24610891_24611041_L2c_LINE_L2
cg09322349	1	24645184	1:24645094_24645210_L2b_LINE_L2
cg16058430	1	24729384	1:24729290_24731493_L1ME1_LINE_L1
cg18875551	1	24967164	1:24967034_24967181_L2a_LINE_L2
cg09874213	1	24968352	1:24968286_24968356_L2a_LINE_L2
cg07191152	1	25061987	1:25061976_25062363_L2a_LINE_L2
cg03103023	1	25088406	1:25087736_25088626_L2b_LINE_L2
cg17456471	1	25164569	1:25164407_25164592_L2a_LINE_L2
cg02818189	1	25173236	1:25172343_25173353_L1MEg_LINE_L1
cg01103597	1	25242147	1:25241935_25242300_L2a_LINE_L2
cg01104425	1	25249494	1:25249330_25249543_L2a_LINE_L2
ch.1.839062R	1	25282539	1:25282514_25282556_L2b_LINE_L2
cg06156260	1	25292412	1:25292399_25292453_L2c_LINE_L2
cg17973115	1	25333445	1:25333424_25333893_L2c_LINE_L2
cg14252211	1	25919394	1:25919365_25919517_L2b_LINE_L2
cg08948442	1	26014468	1:26014417_26014681_L1ME4a_LINE_L1
cg12178432	1	26049105	1:26048377_26050150_HAL1_LINE_L1
cg11217953	1	26051823	1:26051751_26052071_L2c_LINE_L2
cg20787693	1	26147374	1:26147353_26147467_L2c_LINE_L2
cg23799313	1	26198360	1:26198248_26198368_L2c_LINE_L2
cg22019970	1	26325198	1:26325163_26325446_L2b_LINE_L2
cg06521299	1	26325349	1:26325163_26325446_L2b_LINE_L2
cg21950720	1	26347088	1:26346943_26347201_L2b_LINE_L2
cg13783323	1	26347092	1:26346943_26347201_L2b_LINE_L2
cg06161375	1	26394593	1:26394490_26394628_L2c_LINE_L2
cg20152413	1	26494671	1:26494540_26494729_L3_LINE_CR1
cg13553204	1	26504548	1:26504499_26504567_L2b_LINE_L2
cg02576637	1	26550188	1:26550188_26550276_L2c_LINE_L2
cg00539094	1	26824733	1:26824655_26824815_HAL1_LINE_L1
cg10706206	1	26943147	1:26943010_26943429_L3_LINE_CR1
cg00759987	1	27109220	1:27108798_27109696_L2a_LINE_L2
cg02657830	1	27152905	1:27152884_27152945_L2a_LINE_L2
cg03952248	1	27227340	1:27227290_27227651_L1M5_LINE_L1
cg16991868	1	27227383	1:27227290_27227651_L1M5_LINE_L1
cg02127418	1	27284253	1:27284247_27284302_L2a_LINE_L2
cg21921474	1	27287181	1:27287157_27287413_L2b_LINE_L2
cg19125999	1	27287282	1:27287157_27287413_L2b_LINE_L2
cg05778820	1	27471782	1:27471651_27471839_L2c_LINE_L2
cg12211100	1	27529919	1:27529687_27530867_L1MCc_LINE_L1
cg00310404	1	27673775	1:27673639_27673880_L2b_LINE_L2
cg16706220	1	27713661	1:27713493_27713867_L2c_LINE_L2
cg22237495	1	27964774	1:27964417_27964910_L2c_LINE_L2
cg26106720	1	28094306	1:28094246_28094680_L1ME1_LINE_L1
cg23691781	1	28212827	1:28212818_28212940_L2c_LINE_L2
cg25410668	1	28241577	1:28241546_28241751_L3_LINE_CR1
cg00292669	1	28241681	1:28241546_28241751_L3_LINE_CR1
cg09131903	1	28244931	1:28244687_28245191_L1MB3_LINE_L1
cg22421699	1	28261367	1:28261301_28261380_L2c_LINE_L2
cg03599257	1	28283712	1:28283131_28284237_L2a_LINE_L2
cg03700669	1	28284100	1:28283131_28284237_L2a_LINE_L2
cg14378564	1	28417750	1:28417254_28417830_L2a_LINE_L2
cg17037018	1	28423519	1:28423463_28423532_L2a_LINE_L2
cg04993605	1	28573052	1:28573043_28573238_L1MC4a_LINE_L1
cg00017546	1	28659475	1:28658936_28660018_L2a_LINE_L2
cg00261690	1	28856281	1:28855995_28856329_L1ME4a_LINE_L1
cg03287108	1	28971003	1:28970999_28971131_L2b_LINE_L2
cg26064535	1	29138043	1:29137898_29138208_L2b_LINE_L2
cg19869139	1	29138077	1:29137898_29138208_L2b_LINE_L2
cg19738506	1	29138162	1:29137898_29138208_L2b_LINE_L2
cg25187161	1	29510025	1:29509993_29510190_L1MC4a_LINE_L1
cg05064673	1	29562604	1:29562475_29562720_L3_LINE_CR1
cg14030258	1	29591301	1:29591300_29591381_L1MB7_LINE_L1
cg15151052	1	29617359	1:29617062_29617567_L3_LINE_CR1
cg16248160	1	30138182	1:30137867_30140776_L1ME1_LINE_L1
cg10103002	1	30161580	1:30161219_30161625_L1MCc_LINE_L1
cg20272028	1	30526430	1:30525918_30526635_L1MEc_LINE_L1
cg01532487	1	31156665	1:31156646_31156734_L2a_LINE_L2
cg19510565	1	31217240	1:31217233_31217409_L3_LINE_CR1
cg17418085	1	31229122	1:31229102_31229172_L3_LINE_CR1
cg19919590	1	31229569	1:31229566_31229657_L3b_LINE_CR1
cg01815720	1	31277948	1:31277713_31277972_L2c_LINE_L2
cg10773023	1	31282126	1:31281914_31282275_L1M5_LINE_L1
cg17180633	1	31282519	1:31282413_31282710_L2a_LINE_L2
cg19728051	1	31328091	1:31328083_31328403_L2b_LINE_L2
cg15084470	1	31767860	1:31767806_31767958_L2a_LINE_L2
cg26421646	1	31885741	1:31885663_31885749_L2b_LINE_L2
cg22809315	1	31890152	1:31890006_31890258_L2c_LINE_L2
cg25938569	1	31894682	1:31894520_31894863_L2c_LINE_L2
cg04552418	1	31958245	1:31958228_31958338_L1MC4_LINE_L1
cg24554789	1	32046825	1:32046788_32047250_L2b_LINE_L2
cg18383660	1	32082219	1:32082164_32082432_L2b_LINE_L2
cg06209197	1	32106926	1:32106886_32107431_L2b_LINE_L2
cg07483420	1	32111545	1:32111442_32111676_L2c_LINE_L2
cg24451872	1	32177995	1:32177962_32178109_L2c_LINE_L2
cg07927219	1	32183342	1:32183342_32183826_L2b_LINE_L2
cg13231322	1	32234411	1:32233747_32234471_L2a_LINE_L2
cg11756387	1	32401244	1:32401239_32401299_L2c_LINE_L2
cg09015569	1	32502283	1:32502160_32502394_L2c_LINE_L2
cg21682382	1	32538052	1:32538001_32538159_L2_LINE_L2
cg08717931	1	32617124	1:32616693_32617340_L1MEc_LINE_L1
cg15623425	1	32704933	1:32704738_32704936_L2c_LINE_L2
cg06174704	1	32821327	1:32821274_32821465_L2_LINE_L2
cg13303520	1	32856704	1:32856525_32856895_L2c_LINE_L2
cg12659291	1	32861649	1:32861516_32861799_L2a_LINE_L2
cg08263140	1	32864238	1:32864048_32864597_L2a_LINE_L2
cg10841529	1	32966668	1:32966564_32966871_L1MC4_LINE_L1
cg03946707	1	33214603	1:33214550_33214859_L2b_LINE_L2
ch.1.1078655R	1	33274592	1:33274285_33274603_L2a_LINE_L2
cg06818435	1	33279680	1:33279241_33279992_L2c_LINE_L2
cg00912746	1	33350709	1:33350697_33350975_L2a_LINE_L2
cg12745289	1	33430890	1:33430865_33430942_L2c_LINE_L2
cg01620569	1	33502810	1:33502800_33503156_L1ME4a_LINE_L1
cg02350320	1	33546151	1:33546143_33546232_L2c_LINE_L2
cg01215525	1	33591142	1:33590920_33591198_L2a_LINE_L2
cg09036484	1	33622231	1:33621446_33623245_L2a_LINE_L2
cg12077698	1	33629024	1:33628953_33629062_L2b_LINE_L2
cg20156985	1	33694609	1:33693891_33694946_L2a_LINE_L2
cg23277061	1	33734388	1:33733971_33734611_L2c_LINE_L2
cg02020616	1	33744259	1:33744125_33744631_L1ME4a_LINE_L1
cg11256297	1	33744291	1:33744125_33744631_L1ME4a_LINE_L1
cg16709311	1	33897012	1:33896981_33897017_L2c_LINE_L2
cg00171942	1	34088611	1:34088329_34088889_L1MB7_LINE_L1
cg21204965	1	34098656	1:34098575_34098751_L1ME4a_LINE_L1
cg16000683	1	34107395	1:34107392_34107513_L2a_LINE_L2
cg11247812	1	34334019	1:34333916_34334056_L2a_LINE_L2
cg05695604	1	34485326	1:34485276_34485502_L2_LINE_L2
cg00499831	1	34627314	1:34626634_34627491_L2c_LINE_L2
cg24435884	1	34641711	1:34641548_34641755_L2a_LINE_L2
cg01440350	1	35219504	1:35219395_35219641_L2b_LINE_L2
cg21151355	1	35246607	1:35246411_35246636_L1MC4a_LINE_L1
cg10708898	1	35309303	1:35309062_35309336_L3b_LINE_CR1
cg08641170	1	35324574	1:35324434_35324582_L2b_LINE_L2
cg05232274	1	35325629	1:35325578_35325668_L2c_LINE_L2
cg12721600	1	35327788	1:35327635_35327896_L2c_LINE_L2
cg01775492	1	35439960	1:35439888_35440192_L1MC4a_LINE_L1
cg20419541	1	35441734	1:35441641_35441822_L2a_LINE_L2
cg23094648	1	35494855	1:35494793_35494873_L2a_LINE_L2
cg00046410	1	35581062	1:35581052_35581547_L1MC4a_LINE_L1
cg12728588	1	36025489	1:36025427_36025560_L3b_LINE_CR1
cg21210020	1	36036153	1:36036078_36036432_L2c_LINE_L2
cg08895440	1	36184853	1:36184779_36185071_L2a_LINE_L2
cg22369954	1	36184863	1:36184779_36185071_L2a_LINE_L2
cg25551262	1	36231895	1:36231895_36231962_L1MC5_LINE_L1
cg01833470	1	36270210	1:36270182_36270417_L2_LINE_L2
cg27094188	1	36348278	1:36348249_36348316_L2b_LINE_L2
cg13976370	1	36555315	1:36555192_36555389_L2_LINE_L2
cg08713695	1	36567252	1:36567199_36567362_L1MB8_LINE_L1
cg04237482	1	36688374	1:36688347_36688431_L2b_LINE_L2
cg25764695	1	36692491	1:36692364_36692788_L2a_LINE_L2
cg05798664	1	36825645	1:36825314_36825832_L2a_LINE_L2
cg01001097	1	36854308	1:36854243_36854343_L2a_LINE_L2
cg23069677	1	36863646	1:36863630_36863946_L2a_LINE_L2
cg22690046	1	36863663	1:36863630_36863946_L2a_LINE_L2
cg12781547	1	36863692	1:36863630_36863946_L2a_LINE_L2
cg12880200	1	36863738	1:36863630_36863946_L2a_LINE_L2
cg20948151	1	36863938	1:36863630_36863946_L2a_LINE_L2
cg04430911	1	36914349	1:36914022_36914589_L2c_LINE_L2
cg15210817	1	36949518	1:36949484_36949552_L1ME2z_LINE_L1
cg18190832	1	36949615	1:36949572_36950274_L2a_LINE_L2
cg18761349	1	36949733	1:36949572_36950274_L2a_LINE_L2
cg26337841	1	37329331	1:37329123_37329422_L2c_LINE_L2
cg21823860	1	37707995	1:37707931_37708179_L2a_LINE_L2
cg06545330	1	37760158	1:37760133_37760176_L2c_LINE_L2
cg11694026	1	37786447	1:37786146_37786632_L1MA4_LINE_L1
cg11717705	1	37828835	1:37828802_37828936_L2b_LINE_L2
cg12807855	1	37977039	1:37976925_37977689_L1MC4_LINE_L1
cg14784113	1	37980576	1:37980570_37980980_L2_LINE_L2
cg00728398	1	37980699	1:37980570_37980980_L2_LINE_L2
cg13806793	1	37980734	1:37980570_37980980_L2_LINE_L2
cg13852303	1	37980776	1:37980570_37980980_L2_LINE_L2
cg07566625	1	37980778	1:37980570_37980980_L2_LINE_L2
cg11132411	1	38016988	1:38016885_38017034_L1MD1_LINE_L1
cg20768399	1	38020399	1:38020360_38020465_L1M5_LINE_L1
cg07311889	1	38023934	1:38023517_38024318_L2a_LINE_L2
cg08134680	1	38222311	1:38222204_38222492_L3_LINE_CR1
cg15601529	1	38223969	1:38223952_38225197_L2c_LINE_L2
cg04105479	1	38225577	1:38225483_38225617_L2c_LINE_L2
cg24709531	1	38258709	1:38258655_38258758_L2b_LINE_L2
cg11136250	1	38273056	1:38272943_38273075_L2_LINE_L2
cg08735298	1	38273312	1:38273147_38273334_L2b_LINE_L2
cg05202204	1	38460950	1:38460731_38461100_L2_LINE_L2
cg03422552	1	38701867	1:38701377_38702280_L2a_LINE_L2
cg18318409	1	38846530	1:38846230_38846574_L2a_LINE_L2
ch.1.38660012F	1	38887425	1:38887325_38887489_L2a_LINE_L2
cg18186327	1	38888789	1:38888255_38889154_L1MC4_LINE_L1
cg03743675	1	39045497	1:39045286_39045864_L2a_LINE_L2
cg04720825	1	39177304	1:39176942_39177789_L1MC_LINE_L1
cg09359017	1	39207132	1:39206880_39207266_L2b_LINE_L2
cg16992161	1	39269401	1:39269398_39269623_L1ME3B_LINE_L1
cg06556218	1	39269537	1:39269398_39269623_L1ME3B_LINE_L1
cg26000460	1	39328038	1:39327712_39328114_L3_LINE_CR1
cg03731661	1	39337506	1:39337383_39337579_L2a_LINE_L2
cg15120848	1	39407998	1:39407928_39408079_L2b_LINE_L2
cg22857872	1	39492366	1:39492307_39492504_L2_LINE_L2
cg01516282	1	39492474	1:39492307_39492504_L2_LINE_L2
cg04234190	1	39568235	1:39567916_39568239_L2b_LINE_L2
cg06115679	1	39721316	1:39721224_39721410_L2c_LINE_L2
cg17685111	1	39956370	1:39956303_39956424_L2a_LINE_L2
cg15475427	1	39979401	1:39978991_39980040_L2_LINE_L2
cg01534765	1	39979415	1:39978991_39980040_L2_LINE_L2
cg15123755	1	40075810	1:40075270_40075880_L2a_LINE_L2
cg24733934	1	40152179	1:40152078_40152323_L2b_LINE_L2
ch.1.1262625R	1	40212913	1:40212568_40213122_L1MB4_LINE_L1
cg10982280	1	40238140	1:40237515_40238564_L2_LINE_L2
cg11788010	1	40255321	1:40255267_40255388_L2a_LINE_L2
cg06792032	1	40257195	1:40257022_40257290_L2c_LINE_L2
cg04921771	1	40349687	1:40349663_40349877_L2a_LINE_L2
cg14963928	1	40392088	1:40391963_40392448_L2c_LINE_L2
cg21943268	1	40418380	1:40418239_40418656_L3_LINE_CR1
cg20828955	1	40625664	1:40625663_40625701_L1ME3C_LINE_L1
cg03828076	1	40626137	1:40626003_40626158_L1ME3C_LINE_L1
cg18646240	1	40626599	1:40626454_40626670_L1ME3C_LINE_L1
cg20929609	1	40626736	1:40626683_40626804_L2b_LINE_L2
cg15549670	1	40913401	1:40913250_40913575_L1M5_LINE_L1
cg27165687	1	40915113	1:40915072_40915314_L1ME4a_LINE_L1
cg12284854	1	40939078	1:40938526_40939212_L2a_LINE_L2
cg05514547	1	40941742	1:40941733_40942095_L1MEg_LINE_L1
cg22024760	1	40942625	1:40942498_40942664_L2a_LINE_L2
cg14198472	1	40942646	1:40942498_40942664_L2a_LINE_L2
cg12753851	1	40996996	1:40996553_40997001_L2_LINE_L2
cg05040778	1	41001235	1:41001173_41001478_L1M5_LINE_L1
cg01959873	1	41222471	1:41222455_41222666_L2c_LINE_L2
cg00212470	1	41301421	1:41301264_41302650_L2a_LINE_L2
cg17089019	1	41343215	1:41343007_41343249_L3b_LINE_CR1
cg27571590	1	41353616	1:41353304_41354125_L2a_LINE_L2
cg17045772	1	41444651	1:41444608_41444651_L2b_LINE_L2
cg00328724	1	41444812	1:41444805_41444868_L2b_LINE_L2
cg19092368	1	41444829	1:41444805_41444868_L2b_LINE_L2
cg13808663	1	41444854	1:41444805_41444868_L2b_LINE_L2
cg00826203	1	41706807	1:41706567_41706951_L3_LINE_CR1
cg13483447	1	41849431	1:41849415_41849458_L2c_LINE_L2
cg11177980	1	41982115	1:41982051_41982242_L2a_LINE_L2
cg13170051	1	41982392	1:41982319_41982753_L2a_LINE_L2
cg22381248	1	42003713	1:42003590_42003775_L2c_LINE_L2
cg20165402	1	42079623	1:42079389_42079661_L1MB7_LINE_L1
cg18938696	1	42086560	1:42086504_42086567_L2b_LINE_L2
cg11857452	1	42224680	1:42224596_42224813_L1MB5_LINE_L1
cg07823827	1	42503768	1:42503626_42503931_L2c_LINE_L2
cg01909681	1	42550741	1:42548298_42550822_L1MCa_LINE_L1
cg24681499	1	42706997	1:42706581_42709990_L1MA4A_LINE_L1
cg13794390	1	42724714	1:42724678_42725044_L1ME1_LINE_L1
cg00907503	1	42732821	1:42731958_42734426_L1MCc_LINE_L1
cg13443843	1	42797239	1:42797063_42797506_L1MB8_LINE_L1
cg17985311	1	42801965	1:42801936_42801999_L2c_LINE_L2
cg04283926	1	42924245	1:42924121_42924283_L2a_LINE_L2
cg04482817	1	43123399	1:43123266_43123581_L2a_LINE_L2
cg08540602	1	43123671	1:43123629_43123737_L2a_LINE_L2
cg20313362	1	43158569	1:43158455_43158629_L2_LINE_L2
cg03149883	1	43173346	1:43173315_43173948_L1MA4A_LINE_L1
cg17028952	1	43247403	1:43247251_43247739_L2a_LINE_L2
cg08979126	1	43250303	1:43250250_43250374_L2a_LINE_L2
cg26617272	1	43279726	1:43279630_43279752_L2a_LINE_L2
cg19101893	1	43283862	1:43283776_43283946_L1M5_LINE_L1
cg00410895	1	43283884	1:43283776_43283946_L1M5_LINE_L1
cg20415697	1	43285933	1:43285437_43286056_HAL1_LINE_L1
cg06761912	1	43389028	1:43388901_43389279_L2_LINE_L2
cg09322534	1	43427192	1:43427035_43427372_L2b_LINE_L2
cg00568910	1	43429380	1:43429377_43429545_L1ME3A_LINE_L1
cg07245624	1	43438914	1:43438597_43438940_L1ME4a_LINE_L1
cg07370828	1	43444918	1:43444698_43445139_L2c_LINE_L2
cg17898054	1	43537960	1:43537799_43538076_L1ME4a_LINE_L1
cg19645839	1	43585918	1:43580198_43586187_L1PA2_LINE_L1
cg21606866	1	43735174	1:43735144_43735580_L2c_LINE_L2
cg26153096	1	43748142	1:43748048_43748299_L2c_LINE_L2
cg12517577	1	43769489	1:43769315_43769694_L2c_LINE_L2
cg18936620	1	43811019	1:43810820_43811440_L2a_LINE_L2
cg21279996	1	43815465	1:43815409_43815928_L2c_LINE_L2
cg00821977	1	43837522	1:43837406_43837607_L2c_LINE_L2
cg10984490	1	43920056	1:43919984_43920078_L1ME4a_LINE_L1
cg05663262	1	43930279	1:43929962_43930490_L1ME3C_LINE_L1
cg10064484	1	44028433	1:44028385_44028566_L2_LINE_L2
cg00197028	1	44055699	1:44055553_44055747_L2c_LINE_L2
cg20942219	1	44141161	1:44140966_44141323_L2c_LINE_L2
cg11958827	1	44252126	1:44251589_44252455_L2a_LINE_L2
cg04317147	1	44398245	1:44398160_44398669_L2c_LINE_L2
cg17414508	1	44398516	1:44398160_44398669_L2c_LINE_L2
cg04131194	1	44405267	1:44405155_44405580_L2_LINE_L2
cg20685977	1	44408976	1:44408301_44409166_L2c_LINE_L2
cg09127005	1	44416390	1:44416037_44416686_L2c_LINE_L2
cg13402672	1	44439477	1:44439442_44439577_L2b_LINE_L2
cg26272072	1	44449192	1:44448125_44449414_L2c_LINE_L2
cg11207893	1	44494733	1:44494454_44494798_L2c_LINE_L2
cg25387812	1	44554657	1:44554415_44554811_L2a_LINE_L2
cg04295094	1	44566251	1:44565959_44566261_L1MC4a_LINE_L1
cg09801837	1	44567128	1:44566728_44567360_L1MC4_LINE_L1
cg26417188	1	44583602	1:44583476_44583653_L2a_LINE_L2
cg08934318	1	44583886	1:44583806_44584002_L2a_LINE_L2
cg00813440	1	44677772	1:44677632_44677818_L2a_LINE_L2
cg14711108	1	44813163	1:44813119_44813378_L2c_LINE_L2
cg05049638	1	44867471	1:44867320_44867538_L1ME4a_LINE_L1
cg14986357	1	44888866	1:44888615_44888915_L2b_LINE_L2
cg01804134	1	44965140	1:44964830_44966287_L2a_LINE_L2
cg11519930	1	44977246	1:44977006_44977290_X8_LINE_LINE_CR1
cg02892772	1	44991042	1:44991016_44991090_L2b_LINE_L2
cg01048810	1	45142815	1:45141672_45143859_L2_LINE_L2
cg14658964	1	45189026	1:45188979_45189031_L2a_LINE_L2
cg07780762	1	45193615	1:45193425_45193874_L2a_LINE_L2
cg06547175	1	45202929	1:45202153_45203009_L2a_LINE_L2
cg01881870	1	45240812	1:45240565_45241008_L2_LINE_L2
cg13044223	1	45240849	1:45240565_45241008_L2_LINE_L2
cg12768770	1	45240981	1:45240565_45241008_L2_LINE_L2
cg10062290	1	45240985	1:45240565_45241008_L2_LINE_L2
cg17093466	1	45276537	1:45276496_45276609_L2c_LINE_L2
cg12044615	1	45452509	1:45452456_45452550_L2b_LINE_L2
cg02586249	1	45452521	1:45452456_45452550_L2b_LINE_L2
cg22080628	1	45473666	1:45473379_45473682_L2b_LINE_L2
cg16328558	1	45766469	1:45766269_45766656_L2c_LINE_L2
cg12085812	1	45768215	1:45767992_45768230_L1M5_LINE_L1
cg07708653	1	45794244	1:45794118_45794361_L1ME3E_LINE_L1
cg10797195	1	45805338	1:45805240_45805366_L2c_LINE_L2
cg06623268	1	45805342	1:45805240_45805366_L2c_LINE_L2
cg20797697	1	45805522	1:45805441_45805559_L2c_LINE_L2
cg00566999	1	45955733	1:45955703_45955885_L2_LINE_L2
cg00129132	1	45955847	1:45955703_45955885_L2_LINE_L2
cg12476455	1	46052453	1:46052342_46052525_L1MEe_LINE_L1
cg11155036	1	46267883	1:46267879_46268117_L2_LINE_L2
cg18280859	1	46702567	1:46702377_46702667_L1MEb_LINE_L1
cg10215817	1	46806136	1:46806084_46806286_L2b_LINE_L2
cg02459555	1	46806155	1:46806084_46806286_L2b_LINE_L2
cg14632490	1	46911983	1:46911871_46912094_L2c_LINE_L2
cg07228905	1	47003244	1:47002192_47003359_L1MEg_LINE_L1
cg05376185	1	47082869	1:47082860_47082949_L2c_LINE_L2
cg27392551	1	47136016	1:47135830_47136413_L2a_LINE_L2
cg00584815	1	47136924	1:47136768_47137000_L2b_LINE_L2
cg06824199	1	47157809	1:47157636_47158387_L1ME1_LINE_L1
cg00128766	1	47185216	1:47185173_47185286_L2a_LINE_L2
cg20967889	1	47185236	1:47185173_47185286_L2a_LINE_L2
cg25342481	1	47449205	1:47447833_47450046_L1PA15_LINE_L1
cg22435349	1	47570265	1:47569567_47570589_L1M2_LINE_L1
cg27428633	1	47657926	1:47657395_47658106_L2_LINE_L2
cg08466179	1	47799146	1:47798989_47799340_L2a_LINE_L2
cg05596383	1	47799304	1:47798989_47799340_L2a_LINE_L2
cg18885999	1	47799311	1:47798989_47799340_L2a_LINE_L2
cg07707479	1	47879840	1:47879805_47880196_L2_LINE_L2
cg02916713	1	47886223	1:47886130_47886886_HAL1_LINE_L1
cg06556795	1	48449120	1:48448647_48449166_L1PREC2_LINE_L1
cg17758905	1	48648592	1:48648486_48648782_L2c_LINE_L2
cg03389761	1	48657369	1:48657295_48657380_L1PREC2_LINE_L1
cg19377703	1	48673651	1:48673618_48673674_L2b_LINE_L2
cg09869595	1	48703725	1:48703661_48703984_L2c_LINE_L2
cg05042706	1	48703955	1:48703661_48703984_L2c_LINE_L2
cg17879116	1	49111472	1:49111465_49111861_L3_LINE_CR1
cg26150621	1	49349409	1:49349161_49349423_L2b_LINE_L2
cg11204987	1	49723190	1:49722850_49723490_L1PA3_LINE_L1
cg04509365	1	49748480	1:49748179_49754048_L1PA2_LINE_L1
cg21302480	1	50486893	1:50486755_50487778_L2b_LINE_L2
cg00137944	1	50798265	1:50798189_50798397_HAL1_LINE_L1
cg00001534	1	51034865	1:51034803_51035030_L2b_LINE_L2
cg12470218	1	51110218	1:51109561_51110488_L1ME1_LINE_L1
cg21579982	1	51421695	1:51421219_51421843_L1MB3_LINE_L1
cg00698051	1	51567356	1:51567331_51567495_L4_LINE_RTE
cg16365663	1	51705878	1:51705677_51706306_L2a_LINE_L2
cg12620005	1	51779655	1:51779510_51779778_L2c_LINE_L2
cg18755643	1	51788633	1:51788512_51788672_L2_LINE_L2
cg05323272	1	51794136	1:51793887_51794352_L1ME3C_LINE_L1
cg03761216	1	51986130	1:51985927_51986246_L2c_LINE_L2
cg01561629	1	52081278	1:52080985_52081675_L2a_LINE_L2
cg06814612	1	52082130	1:52081990_52082420_L2a_LINE_L2
cg10201328	1	52082165	1:52081990_52082420_L2a_LINE_L2
cg26055812	1	52198580	1:52198519_52198979_L2c_LINE_L2
cg17451879	1	52253655	1:52253653_52253723_L3_LINE_CR1
cg15627300	1	52309831	1:52309647_52309885_L2a_LINE_L2
cg17403995	1	52348865	1:52348553_52349207_L2c_LINE_L2
cg10387579	1	52364242	1:52364080_52364440_L2c_LINE_L2
cg24535918	1	52429399	1:52428048_52430571_L2b_LINE_L2
cg24405381	1	52464193	1:52463947_52464208_L2b_LINE_L2
cg03160895	1	52519746	1:52519455_52519759_L2a_LINE_L2
cg00187465	1	52830898	1:52830862_52831261_L2b_LINE_L2
cg16001451	1	52831120	1:52830862_52831261_L2b_LINE_L2
cg00063982	1	53040491	1:53040264_53040644_L2c_LINE_L2
cg23250085	1	53143055	1:53143012_53143265_L3_LINE_CR1
cg20413454	1	53163625	1:53163543_53163671_L2a_LINE_L2
cg14261309	1	53164287	1:53164260_53164383_L2c_LINE_L2
cg03935117	1	53191150	1:53190637_53191315_L2_LINE_L2
cg23995459	1	53191787	1:53191628_53191945_L2_LINE_L2
cg24508475	1	53379056	1:53378997_53379240_L2_LINE_L2
cg05232215	1	53393825	1:53393648_53394042_L2c_LINE_L2
cg13078931	1	53397458	1:53397322_53398243_HAL1_LINE_L1
cg24152080	1	53491206	1:53490607_53491692_L2a_LINE_L2
cg03528519	1	53513817	1:53513731_53514015_L2b_LINE_L2
cg00532936	1	53588449	1:53588370_53588561_L3_LINE_CR1
cg10959932	1	53661861	1:53661792_53661918_L3_LINE_CR1
cg12807588	1	53688861	1:53687497_53690193_L1M1_LINE_L1
cg02044320	1	53702253	1:53701905_53702426_L2b_LINE_L2
cg11815448	1	53703746	1:53703365_53703865_L2a_LINE_L2
cg17441401	1	53794150	1:53794018_53794157_L2c_LINE_L2
cg21609024	1	53795111	1:53795016_53795169_L2b_LINE_L2
cg12299361	1	53796769	1:53796575_53796823_L2c_LINE_L2
cg03847642	1	53861919	1:53861894_53862284_L1ME1_LINE_L1
cg04118950	1	53897039	1:53896995_53897103_L2c_LINE_L2
cg22445992	1	53926724	1:53926656_53926801_L2b_LINE_L2
cg23681001	1	53936382	1:53936225_53936622_L2b_LINE_L2
cg06905679	1	54008126	1:54008089_54008149_L2b_LINE_L2
cg09007354	1	54100163	1:54099520_54100307_L2a_LINE_L2
cg22800711	1	54110745	1:54110742_54111178_L2a_LINE_L2
cg26932889	1	54135470	1:54135333_54135527_L2b_LINE_L2
cg16897608	1	54159698	1:54159612_54159943_L2b_LINE_L2
cg17734802	1	54358862	1:54358653_54358989_L2c_LINE_L2
cg24250717	1	54400955	1:54400955_54401275_L1MB8_LINE_L1
cg17142609	1	54407586	1:54407296_54407704_L3_LINE_CR1
cg17270598	1	54522821	1:54522739_54522887_L2c_LINE_L2
cg20002523	1	54665230	1:54665115_54665268_L2a_LINE_L2
cg04095833	1	54669064	1:54668989_54669135_L4_LINE_RTE
cg09940675	1	54742754	1:54742652_54742763_L2c_LINE_L2
cg20510600	1	54820824	1:54820807_54820857_L2a_LINE_L2
cg02997874	1	54950146	1:54949573_54950219_L2c_LINE_L2
cg19682684	1	54958573	1:54958533_54958577_L2c_LINE_L2
cg20959851	1	54961217	1:54961181_54961270_L1M5_LINE_L1
cg26232655	1	55004583	1:55004542_55004583_L1ME1_LINE_L1
cg16509577	1	55007670	1:55007575_55007674_L2b_LINE_L2
cg07576219	1	55012408	1:55012402_55012655_L2b_LINE_L2
cg01445479	1	55015139	1:55014987_55015421_L2b_LINE_L2
cg15543534	1	55035905	1:55035905_55035970_L3_LINE_CR1
cg13369817	1	55116866	1:55116860_55117279_L2b_LINE_L2
cg20985521	1	55168830	1:55168473_55169017_L2_LINE_L2
cg20269554	1	55181235	1:55180819_55181306_L2b_LINE_L2
cg12723994	1	55181263	1:55180819_55181306_L2b_LINE_L2
cg02255609	1	55181269	1:55180819_55181306_L2b_LINE_L2
cg08168431	1	55230707	1:55230673_55230840_L2a_LINE_L2
cg11084629	1	55230770	1:55230673_55230840_L2a_LINE_L2
cg14254852	1	55268659	1:55268563_55269333_L1MB3_LINE_L1
cg15391151	1	55274185	1:55273785_55274404_L2a_LINE_L2
cg23715603	1	55278975	1:55278817_55279126_L1MC1_LINE_L1
cg20685736	1	55454417	1:55454384_55454510_L2a_LINE_L2
cg00164894	1	55535598	1:55535575_55535672_L2_LINE_L2
cg24251441	1	55634126	1:55634038_55635484_L1MEd_LINE_L1
cg06881398	1	55661307	1:55661277_55661641_L1MB2_LINE_L1
cg14709234	1	55684020	1:55683882_55684268_L2b_LINE_L2
cg11840112	1	56099184	1:56099174_56099491_L2c_LINE_L2
cg03108296	1	56185096	1:56185057_56185276_L2c_LINE_L2
cg19302183	1	56397400	1:56397122_56397443_L2_LINE_L2
cg27547053	1	56531471	1:56531468_56531649_L1MCa_LINE_L1
cg26542912	1	56555623	1:56555310_56557917_L1PA3_LINE_L1
ch.1.56581040R	1	56808452	1:56807899_56808572_L1M2a1_LINE_L1
cg20616125	1	56856816	1:56856787_56856898_L1MA7_LINE_L1
cg15576338	1	56897797	1:56897452_56897808_L2c_LINE_L2
cg24606533	1	56973115	1:56973055_56973303_L2b_LINE_L2
cg27398401	1	56976548	1:56976499_56976579_L2c_LINE_L2
cg24937356	1	57113983	1:57113734_57114978_L1MB7_LINE_L1
cg19926245	1	57368084	1:57367710_57368167_L3_LINE_CR1
cg02574254	1	57567746	1:57567707_57567783_L2c_LINE_L2
cg01067603	1	58331989	1:58331980_58332082_L2a_LINE_L2
cg22022927	1	58343668	1:58343538_58343771_L1ME4a_LINE_L1
cg24484905	1	58530146	1:58530113_58530188_L2a_LINE_L2
cg09231295	1	58549612	1:58549286_58549736_L2a_LINE_L2
cg12629008	1	58625006	1:58624954_58625259_L1ME3_LINE_L1
cg02774129	1	58712062	1:58711958_58712195_L2c_LINE_L2
cg15323066	1	58740398	1:58734685_58740704_L1PA2_LINE_L1
ch.1.58573617F	1	58801029	1:58800547_58801753_L2a_LINE_L2
cg09896106	1	58810897	1:58810706_58810903_L2_LINE_L2
cg20808224	1	58954785	1:58954634_58956467_L1PA4_LINE_L1
cg00919576	1	58954840	1:58954634_58956467_L1PA4_LINE_L1
cg11402099	1	58962950	1:58962924_58963143_L1MC4_LINE_L1
cg10500911	1	58986684	1:58986222_58987846_L1MEg_LINE_L1
cg08165487	1	59211967	1:59211585_59212389_L2b_LINE_L2
cg12141846	1	59244712	1:59244466_59244811_L2c_LINE_L2
cg12426870	1	59282482	1:59282419_59282984_L1PA16_LINE_L1
cg08267805	1	59372297	1:59372280_59372503_L2_LINE_L2
cg26424817	1	59424096	1:59423800_59429955_L1PA5_LINE_L1
cg15138702	1	59447932	1:59447692_59447936_L1PA10_LINE_L1
cg22170621	1	59453712	1:59453618_59453725_L2c_LINE_L2
cg06725089	1	59589154	1:59588935_59589789_L2c_LINE_L2
cg22866068	1	59842365	1:59842322_59842376_L2b_LINE_L2
cg20823181	1	60119286	1:60113419_60119451_L1PA2_LINE_L1
cg21915368	1	60166962	1:60166942_60167076_L2c_LINE_L2
cg12470721	1	60170036	1:60170004_60170830_L1ME3C_LINE_L1
cg02915259	1	60224185	1:60224060_60224769_L2b_LINE_L2
cg17139283	1	60395734	1:60394449_60395814_L1MA9_LINE_L1
cg18381729	1	60955967	1:60955804_60961821_L1PA3_LINE_L1
cg27185511	1	60956124	1:60955804_60961821_L1PA3_LINE_L1
cg19316897	1	61105935	1:61105684_61111709_L1PA2_LINE_L1
cg10830841	1	61145559	1:61145486_61145687_L2b_LINE_L2
cg22361604	1	61435148	1:61434930_61435302_L1MB1_LINE_L1
cg06157732	1	61506847	1:61506781_61507003_L1PB4_LINE_L1
cg20013688	1	62123940	1:62123810_62124054_L2b_LINE_L2
cg18274735	1	62372488	1:62372248_62372556_L2_LINE_L2
cg11812662	1	62607877	1:62607877_62608113_L3_LINE_CR1
cg06190807	1	62660188	1:62659869_62660200_L2a_LINE_L2
cg14850026	1	62660191	1:62659869_62660200_L2a_LINE_L2
cg04211018	1	62783533	1:62783468_62783572_L2a_LINE_L2
cg15251242	1	62900629	1:62900587_62900756_L2a_LINE_L2
cg08107208	1	62901199	1:62901050_62901518_L2a_LINE_L2
cg10971387	1	63674719	1:63674660_63674801_L2b_LINE_L2
cg13075357	1	63780392	1:63780308_63780481_L2c_LINE_L2
cg17225006	1	63837190	1:63837180_63837260_L2b_LINE_L2
cg04230594	1	64014340	1:64014264_64014482_L1MCc_LINE_L1
cg24502478	1	64238366	1:64238289_64238389_L2c_LINE_L2
cg12421116	1	64269557	1:64269340_64269674_L1MD2_LINE_L1
cg05819223	1	64445499	1:64445425_64445783_L1ME5_LINE_L1
cg11152167	1	64567482	1:64567196_64567582_L2a_LINE_L2
cg16910238	1	64668576	1:64668556_64668874_L2c_LINE_L2
cg10716760	1	64668822	1:64668556_64668874_L2c_LINE_L2
cg23068989	1	64689428	1:64689337_64689571_L2c_LINE_L2
cg09070316	1	64944768	1:64944751_64944929_L3_LINE_CR1
cg03976480	1	65177603	1:65177568_65177657_L2a_LINE_L2
cg10380652	1	65612850	1:65612799_65612925_L2a_LINE_L2
cg23013958	1	65612865	1:65612799_65612925_L2a_LINE_L2
cg05846057	1	65718102	1:65718056_65718161_L1MC4_LINE_L1
cg19807361	1	65720909	1:65720838_65721311_L2c_LINE_L2
cg21409857	1	65747071	1:65746959_65747275_L1MB7_LINE_L1
cg01827202	1	65876392	1:65876386_65876583_L2c_LINE_L2
cg01933519	1	65891704	1:65891576_65892399_L2a_LINE_L2
cg20311682	1	66256323	1:66256169_66256437_L1MC4a_LINE_L1
cg06160606	1	66831593	1:66831552_66831760_Plat_L3_LINE_CR1
cg04247928	1	66846945	1:66846260_66847475_L2c_LINE_L2
cg23594135	1	67107852	1:67107835_67108257_L2b_LINE_L2
cg25208677	1	67521487	1:67521155_67521552_L1MB3_LINE_L1
cg21944219	1	67523185	1:67522872_67523208_L1MC4a_LINE_L1
cg21169995	1	67550295	1:67544543_67550598_L1HS_LINE_L1
cg15548284	1	67550316	1:67544543_67550598_L1HS_LINE_L1
cg16001150	1	67604092	1:67603999_67604166_L2_LINE_L2
cg22674341	1	67631214	1:67630907_67631798_L1MA9_LINE_L1
cg16317713	1	67631342	1:67630907_67631798_L1MA9_LINE_L1
cg00176043	1	67900465	1:67899819_67900970_L1MB7_LINE_L1
cg16909293	1	68171537	1:68171326_68171653_L1MC4_LINE_L1
cg02736560	1	68257754	1:68257026_68258006_L2a_LINE_L2
cg25344239	1	68326786	1:68326455_68327259_L2a_LINE_L2
cg12986021	1	68516627	1:68516596_68517141_L1MD_LINE_L1
cg13099417	1	68516713	1:68516596_68517141_L1MD_LINE_L1
cg14178428	1	68849791	1:68849525_68849808_L2_LINE_L2
cg03056547	1	68907883	1:68907857_68908273_L2c_LINE_L2
cg25271509	1	68940435	1:68940250_68940476_L2_LINE_L2
cg08128444	1	68966466	1:68965040_68970346_L1PB1_LINE_L1
cg24536474	1	69347220	1:69341460_69347488_L1PA2_LINE_L1
cg20150443	1	69389334	1:69389169_69395194_L1PA2_LINE_L1
ch.1.69277142F	1	69504554	1:69503041_69507412_L1MA1_LINE_L1
cg26218805	1	69585890	1:69582742_69586194_L1PA2_LINE_L1
cg15077416	1	70354009	1:70348296_70354326_L1PA2_LINE_L1
cg24902362	1	70394199	1:70388496_70394635_L1PA3_LINE_L1
cg01834373	1	70394491	1:70388496_70394635_L1PA3_LINE_L1
cg03105091	1	70667229	1:70667213_70667373_L1MC2_LINE_L1
cg11201288	1	70669885	1:70669872_70670110_L2a_LINE_L2
cg11144775	1	70684371	1:70684326_70684403_L2c_LINE_L2
cg15518491	1	70820790	1:70820750_70820876_L2b_LINE_L2
cg23032215	1	71548950	1:71548436_71549096_L1MEf_LINE_L1
cg09664314	1	72190606	1:72190451_72190838_L1MEc_LINE_L1
cg17027033	1	72354156	1:72353886_72359918_L1PA2_LINE_L1
cg03935072	1	73364736	1:73364451_73366163_L1PA2_LINE_L1
cg05264232	1	74832752	1:74832560_74832792_L2a_LINE_L2
cg04250926	1	75199496	1:75199486_75199613_L3_LINE_CR1
cg25767896	1	75578287	1:75572550_75578572_L1PA3_LINE_L1
cg21009965	1	75593596	1:75593534_75593637_L2b_LINE_L2
cg02772132	1	75841810	1:75841511_75842770_L1PA2_LINE_L1
cg27336379	1	76078230	1:76078188_76078423_L2b_LINE_L2
cg12752449	1	76138023	1:76137657_76140069_L1M1_LINE_L1
cg15591386	1	76265299	1:76265027_76265356_L2c_LINE_L2
cg15990658	1	76396165	1:76396091_76396240_L3_LINE_CR1
cg11348257	1	76556226	1:76556125_76556370_L2_LINE_L2
cg04490113	1	76704467	1:76704142_76704490_L2c_LINE_L2
cg07416257	1	77221292	1:77221181_77221317_L2c_LINE_L2
cg21297282	1	77525228	1:77524756_77525639_L1MC4a_LINE_L1
cg04889045	1	77681561	1:77680836_77681923_L1MA5_LINE_L1
cg05948962	1	77711859	1:77711792_77711980_L2b_LINE_L2
cg10386431	1	77879031	1:77878852_77879099_L2b_LINE_L2
cg10895547	1	78071255	1:78070644_78072752_L1MA9_LINE_L1
cg26534213	1	78149566	1:78149558_78149900_L2a_LINE_L2
cg23057271	1	78174709	1:78174667_78174822_L1MC4_LINE_L1
cg10624729	1	78298207	1:78297988_78298517_L2c_LINE_L2
cg20783743	1	78350824	1:78350818_78351293_L2a_LINE_L2
cg26263401	1	78511140	1:78511053_78511324_L2_LINE_L2
cg20785560	1	78511235	1:78511053_78511324_L2_LINE_L2
cg03148889	1	78706562	1:78706504_78706671_L2c_LINE_L2
cg13304609	1	79085162	1:79085040_79085451_L2c_LINE_L2
cg06872964	1	79085250	1:79085040_79085451_L2c_LINE_L2
cg05696877	1	79088769	1:79088750_79089170_L1M3_LINE_L1
ch.1.79281177F	1	79508589	1:79508396_79508850_L1MA7_LINE_L1
cg17175521	1	79627622	1:79627587_79627929_L2_LINE_L2
cg12284736	1	80603921	1:80598233_80604262_L1PA3_LINE_L1
cg26032419	1	81578539	1:81578302_81578929_L2a_LINE_L2
cg23095043	1	82602288	1:82596613_82602574_L1PA3_LINE_L1
cg10101533	1	83648176	1:83647857_83653884_L1PA2_LINE_L1
cg13225272	1	83729633	1:83729290_83735314_L1PA3_LINE_L1
cg04115132	1	84155257	1:84155226_84155320_L1PA4_LINE_L1
cg08641867	1	84395855	1:84395740_84396074_L1ME4a_LINE_L1
cg09408366	1	84462335	1:84462158_84462384_L2c_LINE_L2
cg23253460	1	84709527	1:84708634_84709537_HAL1b_LINE_L1
cg06315177	1	84879216	1:84879145_84879922_L2_LINE_L2
cg00779393	1	84943503	1:84943094_84943696_L2a_LINE_L2
cg02078520	1	84944298	1:84944237_84944341_L2a_LINE_L2
cg00908758	1	84944699	1:84944573_84944716_L2a_LINE_L2
cg11221524	1	84969091	1:84969061_84969183_X7C_LINE_LINE_CR1
cg14791640	1	85037040	1:85036563_85037109_L2c_LINE_L2
cg24940861	1	85041449	1:85040959_85041480_HAL1_LINE_L1
cg09315465	1	85043256	1:85042924_85043267_L1MC1_LINE_L1
cg14984649	1	85101435	1:85101277_85101550_L2c_LINE_L2
cg07372330	1	85111308	1:85111266_85111346_L4_LINE_RTE
cg08845235	1	85170253	1:85170205_85170468_L2c_LINE_L2
cg09264091	1	85219265	1:85218934_85219318_L2a_LINE_L2
cg13058453	1	85584420	1:85584311_85584644_L2b_LINE_L2
cg15715337	1	85600447	1:85600078_85600863_L2_LINE_L2
cg17719473	1	85726564	1:85726498_85726608_L2b_LINE_L2
cg16140502	1	85738725	1:85738714_85738832_L2c_LINE_L2
cg23665568	1	85745053	1:85744972_85745093_L2_LINE_L2
cg05925894	1	85931301	1:85931236_85931711_L3_LINE_CR1
cg21523496	1	86018083	1:86018067_86018273_L2b_LINE_L2
ch.1.85841987R	1	86069399	1:86069191_86069705_L3_LINE_CR1
cg18917270	1	86296346	1:86290623_86296627_L1PA3_LINE_L1
cg06631184	1	86534132	1:86533752_86537501_L1MA2_LINE_L1
cg07589824	1	86571125	1:86566928_86571748_L1PA13_LINE_L1
cg13443976	1	87022201	1:87020248_87024179_L1PA14_LINE_L1
cg27317524	1	87098986	1:87096178_87099763_L1P1_LINE_L1
cg06209924	1	87168148	1:87168127_87168191_L2c_LINE_L2
cg11204830	1	87169814	1:87169791_87169870_L2b_LINE_L2
cg17493398	1	87173636	1:87173623_87173798_L1MC5_LINE_L1
cg10232190	1	87258264	1:87258170_87258291_L1MA10_LINE_L1
cg03138242	1	87376812	1:87376652_87377008_L2b_LINE_L2
cg10244503	1	87691781	1:87691649_87692016_L2a_LINE_L2
ch.1.87505147F	1	87732559	1:87732454_87732564_L2a_LINE_L2
ch.1.87731801F	1	87959213	1:87958564_87960458_L2a_LINE_L2
ch.1.87940282F	1	88167694	1:88167542_88167921_L1MB2_LINE_L1
cg13428239	1	89203702	1:89202337_89203729_L1M1_LINE_L1
cg08867629	1	89445880	1:89445105_89446007_L1ME2_LINE_L1
cg23540651	1	89490034	1:89489878_89490487_L1M4b_LINE_L1
cg02103935	1	89588811	1:89587851_89590038_L1MC4a_LINE_L1
cg26309983	1	89588880	1:89587851_89590038_L1MC4a_LINE_L1
cg11075451	1	89600119	1:89599181_89604141_L1PA13_LINE_L1
cg00575342	1	89639637	1:89637816_89640052_L1MC4a_LINE_L1
cg14838044	1	90024576	1:90024534_90024840_L2c_LINE_L2
cg09099022	1	90024622	1:90024534_90024840_L2c_LINE_L2
cg26233651	1	90137953	1:90137694_90138048_L2c_LINE_L2
cg27442839	1	90377819	1:90377733_90377870_L2_LINE_L2
cg26153688	1	90457055	1:90456758_90457437_L2c_LINE_L2
cg12049322	1	90528566	1:90522838_90528870_L1PA3_LINE_L1
ch.1.90405031F	1	90632443	1:90632403_90638545_L1PA5_LINE_L1
cg15569228	1	91424801	1:91423817_91425373_L1MB5_LINE_L1
cg13934560	1	91428780	1:91428774_91429496_L1ME3A_LINE_L1
cg02915805	1	91460456	1:91460101_91461364_L1MEf_LINE_L1
cg10144112	1	91473095	1:91473069_91473771_HAL1_LINE_L1
cg27551697	1	91814033	1:91813806_91814186_L1MC_LINE_L1
cg09408023	1	91873278	1:91872924_91873368_L1MB4_LINE_L1
cg07604512	1	91965349	1:91965146_91965968_L2a_LINE_L2
cg04603796	1	91965822	1:91965146_91965968_L2a_LINE_L2
cg03260624	1	91970722	1:91970389_91970980_L2a_LINE_L2
cg01782024	1	91989267	1:91988925_91989335_L2b_LINE_L2
cg04239548	1	92117004	1:92116937_92117108_L2b_LINE_L2
cg02124149	1	92413007	1:92412820_92413026_L2c_LINE_L2
cg06840895	1	92705964	1:92705759_92706003_L1MEg_LINE_L1
cg00247803	1	93101184	1:93095223_93101354_L1PA4_LINE_L1
cg25882721	1	93368315	1:93364624_93368491_L1MA5_LINE_L1
cg05036103	1	93415910	1:93415439_93415932_L2c_LINE_L2
cg22355895	1	93616128	1:93615599_93616169_L1MD2_LINE_L1
cg13225511	1	93641639	1:93641565_93641833_L2a_LINE_L2
cg00049156	1	93643903	1:93643893_93644203_L2b_LINE_L2
cg06100373	1	93718087	1:93717892_93718437_L1M1_LINE_L1
cg00414013	1	93796155	1:93796143_93796500_Mam_R4_LINE_Dong-R4
cg18177819	1	93807387	1:93807228_93807511_L2c_LINE_L2
cg17298516	1	94131533	1:94131010_94131759_L2b_LINE_L2
cg04620946	1	94144259	1:94144077_94144455_L2a_LINE_L2
cg21937969	1	94155657	1:94155589_94155698_L1MC_LINE_L1
cg22663080	1	94375517	1:94375506_94375608_L2c_LINE_L2
cg02904701	1	94375598	1:94375506_94375608_L2c_LINE_L2
cg22162097	1	94431058	1:94430942_94431175_L2b_LINE_L2
cg22424405	1	94677002	1:94676869_94677313_L1MEc_LINE_L1
cg24552697	1	94699805	1:94699485_94699805_L2b_LINE_L2
cg20672131	1	94710062	1:94707913_94710343_L1ME1_LINE_L1
cg26576454	1	94717263	1:94717134_94717566_L2a_LINE_L2
cg22372355	1	94789974	1:94789838_94790356_L4_LINE_RTE
cg26908356	1	94929484	1:94929338_94929762_L2b_LINE_L2
cg27514730	1	95027075	1:95026895_95027554_L2a_LINE_L2
cg09023743	1	95045763	1:95042976_95046401_L1PA11_LINE_L1
cg21682210	1	95283241	1:95283097_95283332_L1MEe_LINE_L1
cg09851620	1	95403214	1:95403171_95403266_L2c_LINE_L2
cg04345541	1	95420561	1:95420509_95420740_L2_LINE_L2
cg16400196	1	95579138	1:95578902_95579232_HAL1_LINE_L1
cg00666014	1	95903620	1:95903556_95903832_L2a_LINE_L2
cg06960940	1	96712499	1:96709532_96712672_L1PA3_LINE_L1
cg04095498	1	96828042	1:96827901_96828716_L2a_LINE_L2
cg03513309	1	96930761	1:96930691_96930829_L2c_LINE_L2
cg08858464	1	97183500	1:97183360_97183604_L1MB7_LINE_L1
cg21647407	1	97324646	1:97318751_97324918_L1PA3_LINE_L1
cg26836456	1	98387605	1:98387537_98387728_L2a_LINE_L2
cg07392838	1	99383225	1:99383136_99383456_L2c_LINE_L2
cg24532011	1	99406098	1:99406066_99406892_L2_LINE_L2
ch.1.99401238R	1	99628650	1:99628479_99628750_L2a_LINE_L2
cg00654657	1	99728691	1:99728563_99729076_L2a_LINE_L2
cg14969332	1	99728826	1:99728563_99729076_L2a_LINE_L2
cg00700455	1	100179606	1:100179235_100179741_L2a_LINE_L2
cg17222434	1	100215737	1:100215600_100216453_L1MCa_LINE_L1
cg19499674	1	100436724	1:100436494_100436775_L2c_LINE_L2
cg24713396	1	100515052	1:100514906_100515380_L2c_LINE_L2
cg21446224	1	100595852	1:100595761_100595924_L2a_LINE_L2
cg24929754	1	100644654	1:100644556_100644710_L1MC4a_LINE_L1
cg07232688	1	100644688	1:100644556_100644710_L1MC4a_LINE_L1
cg05768280	1	100728603	1:100727797_100728949_L1MB7_LINE_L1
cg18375960	1	100745426	1:100745395_100745844_L2b_LINE_L2
cg01726465	1	100827739	1:100827697_100827816_Plat_L3_LINE_CR1
cg19083659	1	100877610	1:100877251_100877623_L2b_LINE_L2
cg01905090	1	101023062	1:101020707_101023574_L1M1_LINE_L1
cg16925880	1	101364724	1:101364689_101364823_L2a_LINE_L2
cg19925780	1	101509557	1:101509097_101509720_L2c_LINE_L2
cg18770231	1	102119095	1:102113207_102119810_L1MA4_LINE_L1
cg17092860	1	103399388	1:103393658_103399669_L1PA2_LINE_L1
cg00583780	1	105031120	1:105030775_105031238_L1MA4_LINE_L1
cg03578552	1	105207165	1:105201475_105207494_L1PA3_LINE_L1
cg26276395	1	107496342	1:107495520_107496401_L2c_LINE_L2
cg02971750	1	108503406	1:108503112_108503732_L2a_LINE_L2
cg15493018	1	108710337	1:108704418_108710431_L1PA3_LINE_L1
cg06846186	1	109205474	1:109205164_109205698_L1MB3_LINE_L1
cg18792689	1	109254098	1:109253903_109254605_L1ME1_LINE_L1
cg02158815	1	109254531	1:109253903_109254605_L1ME1_LINE_L1
cg03221984	1	109413167	1:109413093_109413642_L1ME4a_LINE_L1
cg06536115	1	109417235	1:109416961_109417270_L2b_LINE_L2
cg13790426	1	109506963	1:109506823_109507399_L1MB3_LINE_L1
cg13491023	1	109621995	1:109621944_109622324_L1ME5_LINE_L1
cg09332784	1	109850837	1:109850798_109850882_L1MC1_LINE_L1
cg26547576	1	110005494	1:110005090_110005847_L1ME1_LINE_L1
cg19244300	1	110113304	1:110112971_110113580_L2a_LINE_L2
cg04347820	1	110161002	1:110160703_110161218_L1ME4a_LINE_L1
cg24481801	1	110197235	1:110197041_110197258_L1M4_LINE_L1
cg03542222	1	110260848	1:110260828_110261017_L2c_LINE_L2
cg20971342	1	110279316	1:110279108_110279365_L1MC4a_LINE_L1
cg07050011	1	110284540	1:110284498_110284805_L2a_LINE_L2
cg14262716	1	110461123	1:110460392_110461723_L2a_LINE_L2
cg25309767	1	110468748	1:110468570_110469008_Plat_L3_LINE_CR1
cg19498442	1	110521570	1:110521508_110521611_L2b_LINE_L2
cg04920632	1	110575835	1:110575134_110575858_L2c_LINE_L2
cg26677455	1	110689523	1:110689220_110690837_L2b_LINE_L2
cg20610274	1	110745892	1:110745865_110746000_L2b_LINE_L2
cg20966270	1	110752047	1:110751977_110752159_L2c_LINE_L2
cg09494546	1	110933248	1:110933169_110933322_L1MC4_LINE_L1
cg00504782	1	111037272	1:111037073_111037351_L2b_LINE_L2
cg04299028	1	111061851	1:111061845_111061969_L2_LINE_L2
cg19403178	1	111096045	1:111095435_111096183_L2a_LINE_L2
cg05656442	1	111175082	1:111174241_111175433_L2c_LINE_L2
cg16896205	1	111413643	1:111413353_111414287_L2b_LINE_L2
cg26811411	1	111685877	1:111685760_111686120_L2a_LINE_L2
cg20331613	1	111810951	1:111806336_111811201_L1MA3_LINE_L1
cg26886909	1	111859751	1:111859404_111859834_L3_LINE_CR1
cg17443342	1	111887081	1:111886622_111887266_L1MEg_LINE_L1
cg01918604	1	112107941	1:112107939_112108165_L2c_LINE_L2
cg06205333	1	112161618	1:112161467_112162132_L2a_LINE_L2
cg09184981	1	112161735	1:112161467_112162132_L2a_LINE_L2
cg24660640	1	112161834	1:112161467_112162132_L2a_LINE_L2
cg24160066	1	112161864	1:112161467_112162132_L2a_LINE_L2
cg23301687	1	112162068	1:112161467_112162132_L2a_LINE_L2
cg13440864	1	112251465	1:112250877_112251515_L1MC4_LINE_L1
cg16146956	1	112252386	1:112252296_112252838_L1ME3_LINE_L1
cg18967091	1	112277379	1:112277266_112277484_L2b_LINE_L2
cg03060439	1	112282644	1:112282586_112282778_L2a_LINE_L2
cg10702191	1	112297855	1:112297809_112297881_L2a_LINE_L2
cg26612736	1	112703121	1:112697421_112703432_L1PA2_LINE_L1
cg10635719	1	112703164	1:112697421_112703432_L1PA2_LINE_L1
cg22156852	1	112945682	1:112945429_112945965_L2_LINE_L2
cg08741842	1	113009882	1:113009487_113009891_L2c_LINE_L2
cg14252850	1	113010353	1:113010264_113011263_L1MA4A_LINE_L1
cg01964467	1	113033507	1:113033461_113033698_L2c_LINE_L2
cg24344074	1	113218414	1:113218391_113218774_L3_LINE_CR1
cg18383124	1	113494852	1:113494468_113494885_L1MC5_LINE_L1
cg22598841	1	113615267	1:113615218_113615304_L2c_LINE_L2
cg16515600	1	114324073	1:114324032_114324687_L2a_LINE_L2
cg20977024	1	114336683	1:114336588_114337504_L2c_LINE_L2
cg16524558	1	114345484	1:114345327_114346094_L1MC1_LINE_L1
cg19156941	1	114351107	1:114351095_114351681_L1MD2_LINE_L1
cg22079827	1	114656043	1:114655857_114656732_L2a_LINE_L2
cg05625834	1	115209022	1:115208442_115209047_L2c_LINE_L2
cg06840144	1	115301580	1:115301515_115301683_L2c_LINE_L2
cg20986076	1	115324213	1:115323901_115324361_L1MB3_LINE_L1
cg20153160	1	115324285	1:115323901_115324361_L1MB3_LINE_L1
cg23257564	1	115396035	1:115395841_115396196_L2_LINE_L2
cg17696091	1	115396629	1:115396508_115396660_L2_LINE_L2
cg05962781	1	115599145	1:115599081_115599458_L2c_LINE_L2
cg16009677	1	115605921	1:115605805_115606685_L1PA16_LINE_L1
cg16315740	1	115684660	1:115684608_115684894_L2b_LINE_L2
cg14985830	1	115690753	1:115690442_115696580_L1PA2_LINE_L1
cg03917952	1	115770664	1:115770419_115770773_L3_LINE_CR1
cg20678800	1	115857431	1:115857309_115858352_L2a_LINE_L2
cg25109508	1	115998027	1:115997944_115998071_L2b_LINE_L2
cg10120764	1	116467163	1:116467051_116467298_L2c_LINE_L2
cg25064274	1	116512673	1:116512398_116512739_L2_LINE_L2
cg01397308	1	116715164	1:116715010_116715339_L2c_LINE_L2
cg21782985	1	116961857	1:116961699_116961873_L1ME4a_LINE_L1
cg09892984	1	117030828	1:117030320_117030998_L2b_LINE_L2
cg00960147	1	117052153	1:117052128_117052397_L2a_LINE_L2
cg16096717	1	117375409	1:117375279_117375608_L3_LINE_CR1
cg07573786	1	117606095	1:117605862_117606242_L1ME2_LINE_L1
cg11081093	1	117671033	1:117670781_117671248_L2c_LINE_L2
cg27446185	1	117753965	1:117753803_117753982_L3_LINE_CR1
cg02771684	1	117901042	1:117895184_117901346_L1PA3_LINE_L1
cg16713069	1	117901175	1:117895184_117901346_L1PA3_LINE_L1
cg16430099	1	118049898	1:118049723_118050288_HAL1_LINE_L1
cg12700995	1	118145153	1:118145103_118145240_L1ME3A_LINE_L1
cg17326855	1	118435653	1:118435520_118435750_L2b_LINE_L2
cg09497789	1	118728212	1:118728120_118728361_L3_LINE_CR1
cg00570000	1	118728226	1:118728120_118728361_L3_LINE_CR1
cg26360924	1	118793005	1:118793002_118793271_L2c_LINE_L2
cg02859992	1	119282495	1:119282412_119282598_L1MC_LINE_L1
cg07179825	1	119635157	1:119635091_119635277_L2_LINE_L2
cg07142325	1	119684001	1:119683967_119684087_L2c_LINE_L2
cg14167858	1	120199593	1:120199496_120199612_L2c_LINE_L2
cg09144480	1	120251062	1:120251019_120251083_L1PA6_LINE_L1
cg05958127	1	120254177	1:120254170_120254239_L2b_LINE_L2
cg22389654	1	120273819	1:120273419_120273875_L3_LINE_CR1
cg24482350	1	120310021	1:120309859_120310030_L2b_LINE_L2
cg27540878	1	120312730	1:120312572_120314387_L2_LINE_L2
cg16328770	1	120616221	1:120616159_120616316_L2b_LINE_L2
cg25197698	1	121143479	1:121143307_121149329_L1PA3_LINE_L1
cg07587512	1	143271323	1:143271289_143271355_L1MA8_LINE_L1
cg02361881	1	143273345	1:143273317_143274048_L1PB_LINE_L1
cg13079840	1	143465118	1:143465059_143465303_L4_LINE_RTE
cg12386752	1	143907550	1:143907439_143907554_L2a_LINE_L2
cg18002437	1	144522237	1:144522170_144522291_L2b_LINE_L2
cg05389034	1	144595718	1:144595352_144595810_L1ME3A_LINE_L1
cg22712955	1	144935409	1:144935320_144935533_L1ME1_LINE_L1
cg08708629	1	144998869	1:144998288_144999465_L2a_LINE_L2
cg17457379	1	145003040	1:145002945_145003536_L1MB7_LINE_L1
cg07906625	1	145021703	1:145021277_145021826_L2b_LINE_L2
cg01019496	1	145095965	1:145095896_145096004_L2a_LINE_L2
cg16989180	1	145097220	1:145097171_145097318_L2c_LINE_L2
cg10822391	1	145205174	1:145205079_145205240_L2b_LINE_L2
cg05759316	1	145250914	1:145250736_145251331_L1PA8_LINE_L1
cg18596139	1	145389393	1:145389362_145389725_HAL1_LINE_L1
cg12222699	1	145469887	1:145469799_145470040_L2c_LINE_L2
cg16928044	1	145589929	1:145589799_145590011_L2c_LINE_L2
cg02245418	1	145609675	1:145609417_145609707_L1ME4a_LINE_L1
cg18286995	1	145711043	1:145710812_145711207_L1M5_LINE_L1
ch.1.2840814R	1	145797237	1:145797156_145797984_L1MEf_LINE_L1
cg18788349	1	145823821	1:145823532_145823869_L1PA16_LINE_L1
cg26894807	1	145828001	1:145827862_145828112_L3_LINE_CR1
cg18354905	1	145828006	1:145827862_145828112_L3_LINE_CR1
cg24735611	1	146494928	1:146494785_146495072_L2b_LINE_L2
cg24843535	1	146525992	1:146525816_146526307_L1MC4a_LINE_L1
cg00388439	1	146648463	1:146648455_146649436_L1MC3_LINE_L1
cg08137638	1	146648597	1:146648455_146649436_L1MC3_LINE_L1
cg25364573	1	146649022	1:146648455_146649436_L1MC3_LINE_L1
cg21917976	1	146713959	1:146713951_146714050_L2b_LINE_L2
cg11120551	1	146713996	1:146713951_146714050_L2b_LINE_L2
cg11983977	1	146714019	1:146713951_146714050_L2b_LINE_L2
cg00812839	1	146895247	1:146894945_146900972_L1PA2_LINE_L1
cg05711609	1	147030449	1:147030357_147031184_L3_LINE_CR1
cg22402043	1	147138189	1:147138097_147138553_L4_LINE_RTE
cg07600998	1	147146108	1:147146074_147146134_L2_LINE_L2
cg07975634	1	147232608	1:147232425_147232760_L2c_LINE_L2
cg07393352	1	147750808	1:147750780_147751032_L1MEc_LINE_L1
cg01946451	1	147782558	1:147782545_147784710_L1MD1_LINE_L1
cg13185137	1	147793663	1:147793608_147793876_L1PREC2_LINE_L1
cg22795059	1	148250606	1:148250515_148250957_L1MC4_LINE_L1
cg10213886	1	148552070	1:148549541_148552541_L1MDa_LINE_L1
cg17869339	1	148897999	1:148897879_148899203_L1MA9_LINE_L1
cg13111263	1	148927078	1:148926696_148927435_L1PBa_LINE_L1
cg21778518	1	149153467	1:149152700_149153831_L1ME2_LINE_L1
cg13899935	1	149160229	1:149160214_149160332_L2b_LINE_L2
cg05198938	1	149278358	1:149278221_149278413_L1MEb_LINE_L1
cg06512579	1	149288007	1:149287908_149288072_L2_LINE_L2
cg18122493	1	149380909	1:149380713_149381298_L2c_LINE_L2
cg08860596	1	149717620	1:149717607_149717719_HAL1_LINE_L1
cg16714755	1	149719243	1:149719121_149719272_L2_LINE_L2
cg14828411	1	149817540	1:149816856_149817598_L2a_LINE_L2
cg22734028	1	149854168	1:149853762_149854246_L2c_LINE_L2
cg07197374	1	149870687	1:149870674_149870874_L2c_LINE_L2
cg17113878	1	150042035	1:150041883_150042394_L2a_LINE_L2
cg04313758	1	150067911	1:150067725_150068206_L2a_LINE_L2
cg11975019	1	150245537	1:150245516_150245580_L3b_LINE_CR1
cg25066665	1	150335507	1:150335351_150335720_L2a_LINE_L2
cg03084710	1	150603058	1:150603044_150603141_L2a_LINE_L2
cg15625495	1	151163316	1:151163259_151163387_L2_LINE_L2
cg22792674	1	151163732	1:151163486_151163884_L1MA5A_LINE_L1
cg04317700	1	151170610	1:151170489_151170663_L2b_LINE_L2
cg00397989	1	151251191	1:151251178_151251249_L1MC2_LINE_L1
cg08903261	1	151434894	1:151434821_151435060_L2a_LINE_L2
cg06513960	1	151449494	1:151449386_151449592_L2_LINE_L2
cg11157584	1	151690021	1:151689986_151690098_L2a_LINE_L2
cg26093148	1	151690075	1:151689986_151690098_L2a_LINE_L2
cg24153003	1	151736681	1:151736626_151737057_L2a_LINE_L2
cg12582028	1	151736699	1:151736626_151737057_L2a_LINE_L2
cg21441945	1	151737704	1:151737351_151738101_L2a_LINE_L2
cg08506053	1	151737992	1:151737351_151738101_L2a_LINE_L2
cg20686828	1	151764147	1:151764014_151764148_L2b_LINE_L2
cg21294945	1	151996246	1:151996230_151996437_L2b_LINE_L2
cg02286329	1	152040891	1:152040734_152040907_L2c_LINE_L2
cg22719314	1	152290334	1:152289365_152290501_L2_LINE_L2
cg10500702	1	152299041	1:152299029_152299383_L2c_LINE_L2
cg26390526	1	152299078	1:152299029_152299383_L2c_LINE_L2
cg13844662	1	152646533	1:152646436_152646576_L1MB8_LINE_L1
cg22455955	1	152657399	1:152657286_152657437_L1MB8_LINE_L1
cg21434954	1	152783137	1:152781879_152783389_L1ME3C_LINE_L1
cg27569034	1	152957018	1:152956935_152957261_L2b_LINE_L2
cg23606417	1	153115333	1:153114839_153115953_L1P1_LINE_L1
cg22933439	1	153387609	1:153387292_153387609_L1PB4_LINE_L1
cg00657706	1	153550774	1:153550675_153551258_L2c_LINE_L2
cg26563903	1	153648789	1:153648731_153648892_L2c_LINE_L2
cg17298305	1	153911925	1:153911842_153911960_L2a_LINE_L2
cg14835484	1	154159226	1:154159118_154159249_L1MB2_LINE_L1
cg05239163	1	154191266	1:154191160_154191479_L2c_LINE_L2
cg23273809	1	154191582	1:154191553_154191810_L2c_LINE_L2
cg08056629	1	154359587	1:154359385_154359903_HAL1_LINE_L1
cg13424529	1	154539224	1:154539170_154539457_L2b_LINE_L2
cg13393009	1	154546174	1:154546168_154546217_L2b_LINE_L2
cg03920003	1	154582007	1:154581936_154582031_L2c_LINE_L2
cg09786420	1	154583389	1:154583314_154583511_L1ME3A_LINE_L1
cg00145672	1	154730538	1:154730521_154730708_L3_LINE_CR1
cg02906787	1	154947991	1:154947864_154948110_L2c_LINE_L2
cg23998749	1	154968781	1:154968587_154968891_L2a_LINE_L2
cg14980020	1	154992262	1:154991862_154992491_L2c_LINE_L2
cg12812167	1	155054054	1:155054015_155054064_L2c_LINE_L2
cg17483410	1	155112791	1:155112737_155112869_L1M1_LINE_L1
cg23273250	1	155112837	1:155112737_155112869_L1M1_LINE_L1
cg26358329	1	155118983	1:155118889_155118985_L2a_LINE_L2
cg03058371	1	155198391	1:155198370_155198920_L2a_LINE_L2
cg14375345	1	155200357	1:155200335_155200748_L2a_LINE_L2
cg11399409	1	155211462	1:155211354_155211547_L2c_LINE_L2
cg13367647	1	155213714	1:155213667_155213771_L2b_LINE_L2
cg15742751	1	155213747	1:155213667_155213771_L2b_LINE_L2
cg04859929	1	155215158	1:155215069_155215223_L2a_LINE_L2
cg23923820	1	155267480	1:155266435_155267826_L2a_LINE_L2
cg08005692	1	155506056	1:155505922_155506211_L2a_LINE_L2
cg11658909	1	155510764	1:155510648_155510789_L2a_LINE_L2
cg03108966	1	155577264	1:155577264_155577509_L1ME3B_LINE_L1
cg20253251	1	155579369	1:155579338_155579493_L1ME3B_LINE_L1
cg06761437	1	155715037	1:155714829_155715061_L1ME3B_LINE_L1
cg22801736	1	155904702	1:155904678_155904782_L2c_LINE_L2
cg00953069	1	155991941	1:155991922_155992056_L2a_LINE_L2
cg16907075	1	156022875	1:156022837_156022875_L2b_LINE_L2
cg03545117	1	156134103	1:156133913_156134186_HAL1_LINE_L1
cg24849049	1	156161651	1:156160993_156161851_L1MB5_LINE_L1
cg11084266	1	156187819	1:156187539_156188053_L1ME5_LINE_L1
cg20674231	1	156190362	1:156190329_156190415_L2c_LINE_L2
cg18121914	1	156337523	1:156337403_156337885_L2c_LINE_L2
cg19559896	1	156337755	1:156337403_156337885_L2c_LINE_L2
cg04290396	1	156426945	1:156426884_156426981_L2c_LINE_L2
cg07956012	1	156542701	1:156542660_156543274_L2c_LINE_L2
cg11716578	1	156542838	1:156542660_156543274_L2c_LINE_L2
cg17733515	1	156542972	1:156542660_156543274_L2c_LINE_L2
cg27312255	1	156587646	1:156587616_156587794_L1ME3_LINE_L1
cg04340510	1	156701346	1:156701215_156701354_L2a_LINE_L2
cg17487993	1	156721951	1:156721890_156721967_L2c_LINE_L2
cg08913261	1	156740730	1:156740652_156741449_L2c_LINE_L2
cg00894252	1	156781025	1:156780849_156781299_L2_LINE_L2
cg01429408	1	156860314	1:156860300_156860667_L1ME1_LINE_L1
cg09026722	1	156867080	1:156866894_156867112_L2b_LINE_L2
cg13981120	1	157070675	1:157070633_157070786_L2b_LINE_L2
cg24681898	1	157070730	1:157070633_157070786_L2b_LINE_L2
cg22023197	1	157070745	1:157070633_157070786_L2b_LINE_L2
cg11143399	1	157133444	1:157133403_157133547_L2c_LINE_L2
ch.1.155658901R	1	157392277	1:157392161_157392993_L2a_LINE_L2
cg12903648	1	157522570	1:157522386_157522729_L1ME4a_LINE_L1
cg03329572	1	157523253	1:157523189_157524582_L1M5_LINE_L1
cg15202552	1	157671759	1:157671483_157671761_L2b_LINE_L2
cg14711592	1	157839587	1:157839313_157839888_L1MC4_LINE_L1
cg07356534	1	158008055	1:158008016_158008224_L2a_LINE_L2
cg05046020	1	158148523	1:158148375_158148537_L1MA9_LINE_L1
cg24411075	1	158149705	1:158149440_158149747_L2b_LINE_L2
cg03328730	1	158149722	1:158149440_158149747_L2b_LINE_L2
ch.1.156669547F	1	158402923	1:158396810_158403299_L1PA7_LINE_L1
cg08918576	1	158688775	1:158688699_158688919_L2c_LINE_L2
cg12811284	1	158688804	1:158688699_158688919_L2c_LINE_L2
cg09318068	1	158689141	1:158689076_158689251_L2c_LINE_L2
cg09135320	1	158737591	1:158737433_158738450_L2a_LINE_L2
cg13941254	1	158737599	1:158737433_158738450_L2a_LINE_L2
cg14514991	1	158737820	1:158737433_158738450_L2a_LINE_L2
cg16663980	1	158809049	1:158809026_158809221_L1MB4_LINE_L1
cg19884600	1	158901938	1:158901885_158901948_L1PREC2_LINE_L1
cg22871659	1	158922584	1:158922530_158928559_L1PA2_LINE_L1
cg01342196	1	158979538	1:158979441_158979594_L1PB4_LINE_L1
cg22335802	1	159001170	1:159000003_159001515_L1PBa1_LINE_L1
cg03892457	1	159157066	1:159157031_159157147_L2c_LINE_L2
cg09581644	1	159258145	1:159258114_159258268_L2_LINE_L2
cg24642483	1	159261560	1:159261365_159262350_L2a_LINE_L2
cg00359421	1	159423044	1:159422743_159428766_L1PA3_LINE_L1
cg11975397	1	159439981	1:159439818_159440249_L2c_LINE_L2
cg06251978	1	159507078	1:159506770_159507110_L2_LINE_L2
cg10663017	1	159750305	1:159750219_159750344_L3_LINE_CR1
cg19762800	1	159771231	1:159770936_159771580_L1M5_LINE_L1
cg25271063	1	159771375	1:159770936_159771580_L1M5_LINE_L1
cg14038594	1	159793925	1:159793882_159794018_L2c_LINE_L2
cg20697519	1	159795262	1:159795115_159795273_L2c_LINE_L2
cg05954830	1	159838031	1:159837962_159838256_L3_LINE_CR1
cg18913171	1	159925416	1:159925321_159925642_L2a_LINE_L2
cg23004625	1	160002365	1:160002293_160002447_L2c_LINE_L2
cg13987606	1	160002698	1:160002552_160002775_L2c_LINE_L2
cg19774627	1	160017294	1:160017223_160017528_L2c_LINE_L2
cg11161440	1	160041446	1:160041325_160042216_L2c_LINE_L2
cg24159014	1	160149968	1:160149452_160149980_L2a_LINE_L2
cg22449901	1	160255758	1:160255699_160255870_L2a_LINE_L2
cg18198545	1	160255804	1:160255699_160255870_L2a_LINE_L2
cg24046900	1	160256344	1:160256239_160256387_L2b_LINE_L2
cg09332506	1	160309220	1:160308728_160309285_L2c_LINE_L2
cg04305725	1	160339684	1:160339671_160340043_L1MB2_LINE_L1
cg25136931	1	160374511	1:160374195_160374582_L1MB5_LINE_L1
cg21213571	1	160393253	1:160392995_160393556_L1ME5_LINE_L1
cg21829239	1	160608184	1:160607996_160609018_L2a_LINE_L2
cg05694771	1	160617974	1:160617616_160618424_L1MA3_LINE_L1
cg04345766	1	160707626	1:160707496_160708002_L1MDa_LINE_L1
cg07106927	1	160769081	1:160768959_160769115_L1ME2z_LINE_L1
cg06370667	1	160770752	1:160770335_160771602_L1PB4_LINE_L1
cg04409319	1	160774690	1:160773809_160775531_L1PB4_LINE_L1
cg04222933	1	160783181	1:160783077_160783314_L2c_LINE_L2
cg08121961	1	160824025	1:160823959_160824085_L1ME3B_LINE_L1
cg21272095	1	160925643	1:160925519_160925663_L1MC4_LINE_L1
cg12808664	1	161049147	1:161048815_161049172_L3_LINE_CR1
cg26035542	1	161060622	1:161060555_161060758_L2c_LINE_L2
cg07158246	1	161087200	1:161087152_161087244_L2c_LINE_L2
cg07178064	1	161111994	1:161111904_161112190_L1M5_LINE_L1
cg11676409	1	161150496	1:161150120_161150744_L2_LINE_L2
cg09761915	1	161174299	1:161174018_161174458_L2c_LINE_L2
cg06798661	1	161373646	1:161373284_161373777_L1M5_LINE_L1
cg08879849	1	161572679	1:161572015_161572790_L2a_LINE_L2
cg20491963	1	161655124	1:161655067_161655206_L1MDa_LINE_L1
cg22445346	1	161655895	1:161655478_161656867_L1MDa_LINE_L1
cg11193201	1	161677452	1:161677328_161678295_L2c_LINE_L2
cg02305590	1	161678601	1:161678335_161678721_L2c_LINE_L2
cg04483486	1	161716884	1:161716698_161717397_L1MB3_LINE_L1
cg16008440	1	161983790	1:161983729_161984036_L1ME3B_LINE_L1
cg12432250	1	161997265	1:161997154_161997309_L3_LINE_CR1
cg02455571	1	162175014	1:162174977_162175042_L2b_LINE_L2
cg10992704	1	162795932	1:162795747_162796848_L1M3_LINE_L1
cg20511534	1	162838649	1:162838226_162840260_L1PBa1_LINE_L1
cg01450736	1	162838743	1:162838226_162840260_L1PBa1_LINE_L1
cg12610079	1	162838809	1:162838226_162840260_L1PBa1_LINE_L1
cg01403607	1	162838907	1:162838226_162840260_L1PBa1_LINE_L1
cg10518144	1	163581520	1:163581402_163581896_L2c_LINE_L2
cg11165316	1	163615467	1:163609725_163615771_L1PA2_LINE_L1
cg03342862	1	163725217	1:163719477_163725495_L1PA3_LINE_L1
cg17140133	1	164185432	1:164185258_164191422_L1PA3_LINE_L1
cg16359517	1	164185516	1:164185258_164191422_L1PA3_LINE_L1
cg18196811	1	164325233	1:164321081_164325266_L1MA9_LINE_L1
cg15897315	1	164386099	1:164386044_164386133_L2b_LINE_L2
cg04031354	1	164428765	1:164428440_164434490_L1PA2_LINE_L1
cg19767020	1	164582668	1:164582555_164582773_L2b_LINE_L2
cg24346464	1	164872273	1:164872193_164872393_L2c_LINE_L2
cg17161180	1	165086088	1:165085955_165086090_L2c_LINE_L2
cg07091781	1	165415157	1:165415091_165415583_L3_LINE_CR1
cg03919875	1	165610495	1:165610451_165610610_L2a_LINE_L2
cg26817972	1	165735689	1:165734818_165735742_L2a_LINE_L2
cg09588567	1	165794325	1:165794285_165794362_L2a_LINE_L2
cg13194045	1	165914462	1:165913873_165914760_L1M4_LINE_L1
cg04885642	1	166000382	1:166000319_166000463_L2b_LINE_L2
cg16040306	1	166353877	1:166353819_166353978_L2c_LINE_L2
cg24272559	1	166572716	1:166572694_166572736_L2c_LINE_L2
cg26870903	1	166846008	1:166845892_166846069_L2a_LINE_L2
cg20672205	1	166846026	1:166845892_166846069_L2a_LINE_L2
cg24833674	1	166914191	1:166914023_166914203_L2c_LINE_L2
cg01607187	1	167060565	1:167060326_167060855_L1MC4a_LINE_L1
cg24987706	1	167060788	1:167060326_167060855_L1MC4a_LINE_L1
cg06714088	1	167093800	1:167093639_167094678_L3_LINE_CR1
cg06957256	1	167185259	1:167185250_167185371_L4_LINE_RTE
cg11132582	1	167217689	1:167217647_167217934_L2c_LINE_L2
cg06531517	1	167488503	1:167488419_167488688_L1M4_LINE_L1
cg18596794	1	167689891	1:167689866_167689930_L2c_LINE_L2
cg00903704	1	167694127	1:167693599_167694222_L2_LINE_L2
cg09372808	1	167791030	1:167790968_167791053_L2c_LINE_L2
cg25097189	1	168060823	1:168060653_168061084_HAL1_LINE_L1
cg26667857	1	168106687	1:168106629_168106733_L2b_LINE_L2
cg18124063	1	168106719	1:168106629_168106733_L2b_LINE_L2
cg26878995	1	168106731	1:168106629_168106733_L2b_LINE_L2
cg25217428	1	168148809	1:168148786_168148933_L2c_LINE_L2
cg24659696	1	168192201	1:168192178_168192263_L2a_LINE_L2
cg24509919	1	168230886	1:168230849_168231111_L2c_LINE_L2
cg21141047	1	168283372	1:168283185_168283665_L2c_LINE_L2
cg19904349	1	168758593	1:168758533_168758647_L3_LINE_CR1
cg15130054	1	168801176	1:168801129_168801195_L2a_LINE_L2
cg02290855	1	170064039	1:170058312_170064342_L1PA3_LINE_L1
cg13151527	1	170248794	1:170248770_170252840_L1PA3_LINE_L1
cg04104579	1	170627558	1:170627297_170627611_L2_LINE_L2
cg26519326	1	171105781	1:171105536_171106252_L2c_LINE_L2
cg11819201	1	171105925	1:171105536_171106252_L2c_LINE_L2
cg03870738	1	171216346	1:171216325_171216410_L1PBa_LINE_L1
cg02456238	1	171216672	1:171216415_171216913_L1PBa_LINE_L1
cg02129382	1	171307312	1:171306807_171308085_L2a_LINE_L2
cg26031982	1	171809804	1:171809580_171809871_L2_LINE_L2
cg24595586	1	172009861	1:172009672_172010736_L2c_LINE_L2
cg16696002	1	172189728	1:172189545_172189803_X1_LINE_LINE_CR1
cg26679756	1	172262169	1:172261991_172262341_L1M5_LINE_L1
cg25208892	1	172390771	1:172390717_172393070_L1M1_LINE_L1
cg13236481	1	172395460	1:172395003_172398004_L2a_LINE_L2
cg00501765	1	172410217	1:172410160_172410222_L2b_LINE_L2
cg03748243	1	172413542	1:172413538_172413651_L2a_LINE_L2
cg08587864	1	172413612	1:172413538_172413651_L2a_LINE_L2
cg13073589	1	172517922	1:172517655_172518175_L1M5_LINE_L1
cg02636585	1	172543864	1:172543834_172543877_L2a_LINE_L2
cg13305476	1	172607441	1:172607386_172607582_L2a_LINE_L2
cg13097102	1	172886544	1:172886254_172886589_L2c_LINE_L2
cg03400512	1	172956177	1:172950419_172956446_L1PA2_LINE_L1
cg14220427	1	172956275	1:172950419_172956446_L1PA2_LINE_L1
cg10963949	1	173445463	1:173445378_173445593_L2a_LINE_L2
cg02890044	1	173571308	1:173571241_173571373_L2c_LINE_L2
cg15975283	1	173571345	1:173571241_173571373_L2c_LINE_L2
cg26044223	1	173638470	1:173638175_173638498_L2c_LINE_L2
ch.1.172034581R	1	173767958	1:173767772_173768183_L2a_LINE_L2
cg13580201	1	173779604	1:173778763_173779676_L1PA12_LINE_L1
cg27509823	1	173930183	1:173929719_173930183_L1M5_LINE_L1
cg27530298	1	174208162	1:174202404_174208431_L1PA2_LINE_L1
cg04261102	1	174352684	1:174346929_174352953_L1PA2_LINE_L1
cg16016766	1	174565337	1:174559490_174565517_L1HS_LINE_L1
cg04085339	1	174967695	1:174967670_174967966_L1ME3A_LINE_L1
ch.1.173249385R	1	174982762	1:174982258_174982811_L2_LINE_L2
cg25335775	1	174992314	1:174991717_174992355_L2_LINE_L2
cg12179635	1	175571970	1:175571596_175572141_L4_LINE_RTE
cg26359730	1	175642761	1:175642689_175642818_L2b_LINE_L2
cg10496302	1	175869773	1:175869732_175869825_L1ME3A_LINE_L1
cg00531054	1	175961559	1:175961392_175967637_L1PA3_LINE_L1
cg12728543	1	175961687	1:175961392_175967637_L1PA3_LINE_L1
cg11721273	1	176126003	1:176124447_176126051_L1MEf_LINE_L1
cg11585670	1	177136968	1:177136889_177137028_L2_LINE_L2
cg20824840	1	177138043	1:177137679_177138126_L1ME3_LINE_L1
cg16819743	1	177833288	1:177833226_177833370_L2c_LINE_L2
cg06359938	1	177891150	1:177891110_177891204_L2a_LINE_L2
cg06772742	1	177980492	1:177979646_177980541_L1ME5_LINE_L1
cg02957094	1	178019669	1:178019421_178019758_L2c_LINE_L2
cg13449332	1	178025627	1:178025155_178025668_L2b_LINE_L2
cg14508237	1	178263527	1:178263480_178263689_L2c_LINE_L2
cg09152136	1	178464723	1:178464669_178464785_L2b_LINE_L2
cg04896543	1	178510520	1:178510353_178510849_L2_LINE_L2
cg25621920	1	178601383	1:178601249_178601693_L1MC4_LINE_L1
cg26010028	1	178653297	1:178653174_178653297_L2a_LINE_L2
cg02302165	1	178751288	1:178751118_178752626_L1MCb_LINE_L1
cg00833364	1	179079780	1:179079703_179080107_L1ME3_LINE_L1
cg16101902	1	179332148	1:179332023_179332216_L2_LINE_L2
cg21941251	1	179574590	1:179574578_179574625_L1PB1_LINE_L1
cg21295678	1	179696711	1:179696362_179696926_L2a_LINE_L2
cg15209440	1	179696814	1:179696362_179696926_L2a_LINE_L2
cg26895083	1	179708868	1:179708789_179709295_L1MD1_LINE_L1
cg13786023	1	179723524	1:179723462_179723988_L2c_LINE_L2
cg10100117	1	179843111	1:179842461_179843190_L1MC4a_LINE_L1
cg26312149	1	179847685	1:179847607_179847827_L2a_LINE_L2
cg24448340	1	179921042	1:179920880_179921064_L2c_LINE_L2
cg18766475	1	179923022	1:179923010_179923295_L2b_LINE_L2
cg16346032	1	180100912	1:180100727_180101404_L2b_LINE_L2
cg03396826	1	180161452	1:180161307_180162253_L2a_LINE_L2
cg23632906	1	180908561	1:180908420_180909356_L2b_LINE_L2
cg11332701	1	180947332	1:180947280_180948439_L1MC1_LINE_L1
cg22450974	1	181283348	1:181283285_181283632_L2c_LINE_L2
cg07168274	1	181382080	1:181382064_181382140_L2b_LINE_L2
cg25881723	1	181998471	1:181998077_181998616_L2b_LINE_L2
cg01939443	1	182456796	1:182456491_182456915_L2c_LINE_L2
cg11229271	1	182543401	1:182543305_182543546_L2b_LINE_L2
cg16168950	1	182776376	1:182776305_182776406_L2b_LINE_L2
cg00781186	1	182809277	1:182809237_182809367_L2_LINE_L2
ch.1.3571292R	1	182831125	1:182830909_182831273_L3_LINE_CR1
cg03056393	1	182860211	1:182859988_182860690_L1M1_LINE_L1
cg22450662	1	182879035	1:182878902_182879273_L2_LINE_L2
cg22809683	1	182998916	1:182998773_182998939_L2c_LINE_L2
cg25303462	1	183357929	1:183357854_183357988_L2a_LINE_L2
cg15977933	1	183388732	1:183388538_183389209_L2a_LINE_L2
cg18116641	1	183389165	1:183388538_183389209_L2a_LINE_L2
cg17134770	1	183390353	1:183390019_183390579_L2a_LINE_L2
cg25065191	1	183450770	1:183450710_183450962_L2c_LINE_L2
cg19300655	1	183770420	1:183770312_183770739_L1MB1_LINE_L1
cg09888186	1	183782195	1:183781609_183782319_L2c_LINE_L2
cg21417627	1	184008235	1:184008117_184008476_L2_LINE_L2
cg06379531	1	184020410	1:184020334_184020414_L2_LINE_L2
cg27291258	1	184173289	1:184173230_184173347_L1M5_LINE_L1
cg02455868	1	184291760	1:184291713_184291825_L1PB_LINE_L1
cg22039357	1	184388675	1:184388589_184389171_L2a_LINE_L2
cg21777154	1	184396304	1:184396187_184396374_L3_LINE_CR1
cg11201256	1	184403226	1:184402991_184403301_L2c_LINE_L2
cg15067827	1	184722970	1:184722620_184722990_L1MC4a_LINE_L1
cg04870918	1	184791911	1:184791869_184792039_L2a_LINE_L2
cg23825344	1	184935744	1:184935700_184935911_L1ME3B_LINE_L1
cg27232160	1	184947046	1:184946517_184947050_L1PREC2_LINE_L1
cg00647859	1	185534625	1:185533933_185534839_L4_LINE_RTE
cg14531576	1	186095757	1:186095412_186096770_L2a_LINE_L2
cg11344217	1	186096558	1:186095412_186096770_L2a_LINE_L2
cg06533233	1	186162050	1:186162024_186162111_L2c_LINE_L2
cg08470408	1	186447987	1:186447662_186448098_L2_LINE_L2
cg15898116	1	186653723	1:186653005_186654623_L1MC1_LINE_L1
cg18342183	1	186732915	1:186732693_186732953_L1MB8_LINE_L1
cg04929165	1	186807235	1:186806898_186807416_L2a_LINE_L2
cg00526629	1	187378159	1:187377859_187378238_HAL1_LINE_L1
ch.1.186147687F	1	187881064	1:187881044_187881571_L2_LINE_L2
cg26523866	1	189722103	1:189719132_189722661_L1MCa_LINE_L1
cg04892443	1	191503762	1:191502157_191503996_L1M2_LINE_L1
cg22164531	1	192146717	1:192146573_192146823_L2c_LINE_L2
cg13092082	1	192602520	1:192602389_192602561_L1MEd_LINE_L1
cg04229820	1	192604828	1:192604705_192604889_L3_LINE_CR1
cg08932474	1	192611292	1:192610969_192611341_L2c_LINE_L2
cg00013369	1	192857594	1:192857220_192857957_L2c_LINE_L2
cg26035915	1	193028107	1:193028054_193028111_L2b_LINE_L2
cg09812642	1	193087659	1:193086998_193088419_L1MCa_LINE_L1
cg02483627	1	193093934	1:193093713_193094181_L4_LINE_RTE
cg05752207	1	193126041	1:193125952_193126343_L2b_LINE_L2
cg22817650	1	193191405	1:193191354_193191563_L1MEc_LINE_L1
ch.1.191890432F	1	193623809	1:193622403_193624882_L1MA9_LINE_L1
cg01392351	1	193722865	1:193722652_193722865_L1ME2_LINE_L1
ch.1.193863993R	1	195597370	1:195596936_195598430_L1MA7_LINE_L1
ch.1.194336624R	1	196070001	1:196068067_196070318_L1M1_LINE_L1
cg01974330	1	196177626	1:196177035_196177782_L2_LINE_L2
cg09173378	1	196370245	1:196369907_196371879_L1MEf_LINE_L1
cg19503341	1	196485513	1:196484779_196486424_L1PREC2_LINE_L1
cg12101256	1	196547408	1:196547364_196547438_L1MEc_LINE_L1
cg24974599	1	196620428	1:196619823_196620587_L1ME3A_LINE_L1
cg05922384	1	196702931	1:196698466_196703205_L1M3de_LINE_L1
cg12687463	1	196787850	1:196787594_196787954_L1M4b_LINE_L1
cg25275860	1	196847859	1:196847728_196848503_L1ME1_LINE_L1
cg23673761	1	196865686	1:196865249_196865967_L1M4c_LINE_L1
cg09551916	1	196911888	1:196911813_196911985_L1M4b_LINE_L1
cg25840094	1	196945530	1:196945475_196945850_L1M4b_LINE_L1
cg21475781	1	196945845	1:196945475_196945850_L1M4b_LINE_L1
cg01488306	1	197037504	1:197037082_197038119_L1PB1_LINE_L1
cg07839513	1	197037732	1:197037082_197038119_L1PB1_LINE_L1
cg14212631	1	197115504	1:197115465_197115687_L1MDb_LINE_L1
cg10519406	1	197115545	1:197115465_197115687_L1MDb_LINE_L1
cg06879448	1	197173499	1:197172931_197174100_L1PB1_LINE_L1
cg22341908	1	197747884	1:197747837_197748109_L1MEg_LINE_L1
cg22487053	1	197757199	1:197756790_197757840_L1M3e_LINE_L1
cg13060867	1	197768358	1:197766385_197769119_L1PA15_LINE_L1
cg06770076	1	197782247	1:197782054_197782777_HAL1_LINE_L1
cg23251678	1	198181345	1:198180854_198182424_L1PBa_LINE_L1
cg17861914	1	198214574	1:198214532_198214768_L2c_LINE_L2
cg15136687	1	198223622	1:198223319_198223932_L1ME3E_LINE_L1
cg10705835	1	198251471	1:198251358_198251583_L2a_LINE_L2
ch.1.196707923R	1	198441300	1:198440908_198442582_L1MA3_LINE_L1
ch.1.196733536R	1	198466913	1:198466656_198467061_L2a_LINE_L2
cg17956775	1	200182508	1:200182436_200182601_L1MC4a_LINE_L1
cg06187528	1	200330607	1:200330224_200330831_L2a_LINE_L2
cg10540721	1	200358418	1:200357984_200358464_L2b_LINE_L2
cg26421413	1	200640542	1:200640458_200640790_L1ME3F_LINE_L1
cg15027266	1	200707086	1:200706974_200707262_L2c_LINE_L2
cg12551813	1	200781121	1:200780831_200781312_L2a_LINE_L2
cg05661968	1	200808193	1:200807903_200808216_L2_LINE_L2
cg26525767	1	200860002	1:200859985_200860050_L2c_LINE_L2
cg08722660	1	201099406	1:201099341_201099483_L2_LINE_L2
cg26220203	1	201100716	1:201100554_201100825_L2_LINE_L2
cg06912814	1	201139740	1:201139722_201139825_L2b_LINE_L2
cg13862169	1	201144179	1:201143985_201144366_L2c_LINE_L2
cg11231401	1	201371245	1:201370906_201371254_L2c_LINE_L2
cg27504053	1	201488666	1:201488617_201488699_L1MB8_LINE_L1
cg18263327	1	201506199	1:201506102_201506207_L1PA16_LINE_L1
cg23801168	1	201615962	1:201615894_201616043_L2c_LINE_L2
cg04922763	1	201902050	1:201902024_201902264_L1ME3A_LINE_L1
cg13184225	1	201956029	1:201955967_201956114_L1MC3_LINE_L1
cg17984007	1	201998638	1:201998431_201998829_L2c_LINE_L2
cg27267242	1	202045795	1:202045721_202046071_L2a_LINE_L2
cg10399484	1	202090849	1:202090553_202091180_L2c_LINE_L2
cg27450557	1	202090924	1:202090553_202091180_L2c_LINE_L2
cg00921097	1	202090980	1:202090553_202091180_L2c_LINE_L2
cg18173859	1	202091160	1:202090553_202091180_L2c_LINE_L2
cg22283058	1	202091175	1:202090553_202091180_L2c_LINE_L2
cg22819964	1	202676197	1:202676092_202676282_L2b_LINE_L2
cg00176638	1	202778443	1:202778267_202778669_L2c_LINE_L2
cg14381677	1	202778618	1:202778267_202778669_L2c_LINE_L2
cg20677516	1	202781057	1:202780976_202781184_L2c_LINE_L2
cg00594917	1	203020566	1:203020451_203020823_L3_LINE_CR1
cg10952234	1	203020617	1:203020451_203020823_L3_LINE_CR1
cg24000087	1	203020660	1:203020451_203020823_L3_LINE_CR1
cg26151761	1	203025885	1:203025735_203025891_Plat_L3_LINE_CR1
cg25023257	1	203146223	1:203145827_203146537_L1ME3B_LINE_L1
cg24742912	1	203146346	1:203145827_203146537_L1ME3B_LINE_L1
cg13134650	1	203156764	1:203156668_203156789_L2c_LINE_L2
cg00860712	1	203274134	1:203274044_203274304_L2c_LINE_L2
cg10054693	1	203321939	1:203321591_203322018_L2_LINE_L2
cg25031460	1	203459963	1:203459935_203460107_L2c_LINE_L2
cg20318405	1	203506842	1:203506814_203506966_L2b_LINE_L2
cg13384512	1	203602040	1:203601813_203602046_L1MC4a_LINE_L1
cg09570673	1	203631478	1:203631452_203631842_L1MB3_LINE_L1
cg10963255	1	204041002	1:204040797_204041055_L2c_LINE_L2
cg05158096	1	204041017	1:204040797_204041055_L2c_LINE_L2
cg03471436	1	204046026	1:204045934_204046497_L2a_LINE_L2
cg24537993	1	204275926	1:204275792_204275974_L1PA17_LINE_L1
cg21681184	1	204343487	1:204343092_204345310_L2c_LINE_L2
cg01124530	1	204344861	1:204343092_204345310_L2c_LINE_L2
cg21805731	1	204560985	1:204560931_204561055_L2b_LINE_L2
cg08241939	1	204700816	1:204700684_204700866_L2a_LINE_L2
cg08915824	1	204911863	1:204911761_204911922_L2c_LINE_L2
cg19158124	1	204925702	1:204925538_204925836_L2b_LINE_L2
cg10529555	1	205254523	1:205254412_205254692_L3_LINE_CR1
cg20824939	1	205255082	1:205255049_205255160_L3_LINE_CR1
cg23266398	1	205341079	1:205340855_205341171_L1MB3_LINE_L1
cg00466402	1	205423263	1:205423240_205423401_L2b_LINE_L2
cg14146249	1	205525378	1:205525195_205525466_L2b_LINE_L2
cg20771622	1	205658253	1:205658159_205658262_L2c_LINE_L2
cg06442372	1	205745707	1:205745631_205745796_L2_LINE_L2
cg16288872	1	205745761	1:205745631_205745796_L2_LINE_L2
cg00022966	1	205747925	1:205747848_205747973_L1PA15_LINE_L1
cg05064852	1	205902673	1:205902502_205902764_L2a_LINE_L2
cg11335179	1	205906409	1:205906399_205906475_L2a_LINE_L2
cg08924343	1	206331857	1:206331476_206332043_L1MC5_LINE_L1
cg25213452	1	206630385	1:206630125_206630509_L2b_LINE_L2
cg25283667	1	206712592	1:206712490_206712634_L2b_LINE_L2
cg19778776	1	206807380	1:206807333_206807388_Plat_L3_LINE_CR1
cg16904859	1	206849995	1:206849895_206850129_L2c_LINE_L2
cg07369523	1	206888827	1:206888480_206888960_L3_LINE_CR1
cg21607172	1	207082479	1:207082300_207082533_L3_LINE_CR1
cg17803430	1	207278324	1:207278289_207278478_L2_LINE_L2
cg10175155	1	207299185	1:207299141_207299303_L2_LINE_L2
cg19810536	1	207623534	1:207623154_207623787_L2a_LINE_L2
cg09134179	1	207630888	1:207630594_207631404_L2a_LINE_L2
cg06779435	1	207660123	1:207659601_207660629_L2a_LINE_L2
cg10113157	1	207666347	1:207666269_207666635_L2a_LINE_L2
cg25029035	1	207669003	1:207668871_207669133_L2_LINE_L2
cg22049321	1	207669116	1:207668871_207669133_L2_LINE_L2
cg26886965	1	207672696	1:207672250_207672975_L1MCa_LINE_L1
cg17440248	1	207842303	1:207842052_207842308_L2_LINE_L2
cg10587082	1	208293478	1:208293456_208293604_L2b_LINE_L2
cg00788710	1	208649506	1:208649408_208649634_L2c_LINE_L2
cg15458801	1	209254540	1:209253830_209255201_L2b_LINE_L2
ch.1.207365939R	1	209299316	1:209299198_209299773_L1MC4a_LINE_L1
cg03428888	1	209403378	1:209403274_209403637_L1M1_LINE_L1
cg20148334	1	209815452	1:209815438_209815665_L1ME4a_LINE_L1
cg05344282	1	209845403	1:209845105_209845443_L2a_LINE_L2
cg25471557	1	209862480	1:209862365_209862803_HAL1_LINE_L1
cg12074024	1	209921577	1:209921550_209922015_L2c_LINE_L2
cg13548554	1	209997303	1:209997180_209997385_L2c_LINE_L2
cg24661168	1	210013268	1:210013045_210013408_L2b_LINE_L2
cg07007128	1	210030420	1:210030361_210030688_L3_LINE_CR1
cg10825481	1	210499017	1:210498200_210499074_L1M1_LINE_L1
cg16395183	1	210771699	1:210769593_210772261_L1MA3_LINE_L1
cg09846180	1	210829403	1:210829258_210829531_L3_LINE_CR1
cg16997597	1	211552738	1:211552682_211552757_L2c_LINE_L2
cg05638883	1	211589139	1:211588717_211589628_L1MA4_LINE_L1
cg09168728	1	211926526	1:211926471_211926712_HAL1_LINE_L1
cg02772509	1	212102812	1:212102617_212103012_L2b_LINE_L2
cg08610281	1	212212043	1:212211647_212212067_L2_LINE_L2
cg00863309	1	212226308	1:212226167_212226462_L1MB8_LINE_L1
cg00808687	1	212285635	1:212285352_212285969_L2c_LINE_L2
cg17502527	1	212483036	1:212482871_212483065_L1M4b_LINE_L1
cg26906737	1	212541551	1:212540449_212542092_L1MA4_LINE_L1
cg20695760	1	212591689	1:212591570_212591738_L2a_LINE_L2
cg11836829	1	212605702	1:212605561_212605789_L2a_LINE_L2
cg03886699	1	212698918	1:212698852_212698994_L2b_LINE_L2
cg23020752	1	212737777	1:212737644_212738053_L1MC1_LINE_L1
cg16696019	1	212796430	1:212796190_212796584_L1MB5_LINE_L1
cg02232667	1	212796439	1:212796190_212796584_L1MB5_LINE_L1
cg00088080	1	212861809	1:212861419_212862111_L3_LINE_CR1
cg22158854	1	212877269	1:212877191_212877826_L2a_LINE_L2
cg22558685	1	212894643	1:212894601_212894875_L3b_LINE_CR1
ch.1.4146056R	1	212905998	1:212905935_212906300_HAL1_LINE_L1
cg05376738	1	212923780	1:212923671_212923999_HAL1_LINE_L1
cg25021135	1	213073285	1:213072895_213074432_L1M3c_LINE_L1
cg13962681	1	213223461	1:213223461_213223554_L2c_LINE_L2
cg25975365	1	213559906	1:213559906_213559945_L3_LINE_CR1
cg09069203	1	214251836	1:214251787_214252395_L1MC4_LINE_L1
cg07785556	1	214358088	1:214357887_214358274_L2a_LINE_L2
cg16681310	1	214742703	1:214742467_214743088_L2c_LINE_L2
cg10716356	1	214785523	1:214785008_214785869_L1PREC2_LINE_L1
cg10236596	1	214881338	1:214881278_214881768_L1M1_LINE_L1
cg07285760	1	215041853	1:215041560_215041899_L2_LINE_L2
cg16355534	1	215041899	1:215041560_215041899_L2_LINE_L2
cg01806170	1	215046198	1:215046081_215046199_L2_LINE_L2
cg10628618	1	215779210	1:215778689_215779830_L2a_LINE_L2
cg16315980	1	216659267	1:216658987_216664956_L1PA2_LINE_L1
cg08454344	1	216770605	1:216770498_216770828_L2c_LINE_L2
cg02920150	1	217102087	1:217102034_217102463_L1MB3_LINE_L1
cg17279365	1	217168635	1:217168478_217168840_L2c_LINE_L2
cg13195486	1	218457882	1:218457795_218457922_L2b_LINE_L2
cg17216266	1	219261864	1:219261792_219268105_L1MA4_LINE_L1
cg26554494	1	219346607	1:219346019_219346753_L1MB4_LINE_L1
cg07906688	1	219347887	1:219347824_219348146_L2b_LINE_L2
cg19753174	1	219351218	1:219350920_219351451_L2b_LINE_L2
cg07175582	1	219361962	1:219361453_219361979_L2a_LINE_L2
ch.1.217627000R	1	219560377	1:219559825_219560582_L2b_LINE_L2
cg21220870	1	220216811	1:220216723_220217438_L1MC4_LINE_L1
cg05015348	1	220373750	1:220372876_220373833_L2a_LINE_L2
cg16257868	1	220446207	1:220446204_220446306_L2c_LINE_L2
cg18086868	1	220463627	1:220462595_220464132_L1MEd_LINE_L1
cg07247810	1	220684758	1:220684679_220684793_L2b_LINE_L2
cg24596998	1	220863263	1:220863252_220863500_L1M5_LINE_L1
cg24003560	1	220863347	1:220863252_220863500_L1M5_LINE_L1
cg03853809	1	220863382	1:220863252_220863500_L1M5_LINE_L1
cg21852292	1	220863407	1:220863252_220863500_L1M5_LINE_L1
cg27660104	1	220863462	1:220863252_220863500_L1M5_LINE_L1
cg05365199	1	221604887	1:221604348_221605498_L1M3d_LINE_L1
cg26786687	1	222120351	1:222118207_222120486_L1M1_LINE_L1
cg05798321	1	222210486	1:222210157_222211307_L2a_LINE_L2
cg21834248	1	222763810	1:222763693_222764039_L3_LINE_CR1
cg08138005	1	222766294	1:222765913_222766948_L1MEf_LINE_L1
cg27543571	1	222788795	1:222788514_222789230_L2a_LINE_L2
cg21908084	1	222882319	1:222882270_222882493_L2a_LINE_L2
cg19672873	1	222910534	1:222910499_222911673_L2a_LINE_L2
cg22827524	1	222910746	1:222910499_222911673_L2a_LINE_L2
cg21908664	1	222987586	1:222987509_222987944_L2a_LINE_L2
cg02150344	1	222987721	1:222987509_222987944_L2a_LINE_L2
cg22352176	1	222987845	1:222987509_222987944_L2a_LINE_L2
cg05658807	1	223261851	1:223261652_223262294_L2_LINE_L2
cg14849237	1	223313276	1:223313251_223313606_L2c_LINE_L2
cg13557530	1	223319102	1:223319071_223319241_L2c_LINE_L2
cg07419921	1	223563432	1:223563323_223563556_L2b_LINE_L2
ch.1.4359995F	1	224005787	1:224005644_224005811_L1MC4a_LINE_L1
cg15134583	1	224015075	1:224014404_224015403_L2a_LINE_L2
cg03992323	1	224023297	1:224023145_224023312_L1ME5_LINE_L1
cg17868840	1	224133090	1:224133079_224133206_L2a_LINE_L2
cg26569349	1	224195005	1:224194987_224195997_L1MC4_LINE_L1
cg17218309	1	224300492	1:224300188_224300664_L1MC4_LINE_L1
cg05363438	1	224301382	1:224301087_224301428_L1MB7_LINE_L1
cg16579702	1	224400038	1:224400002_224400211_L1ME3F_LINE_L1
cg01553584	1	224400672	1:224400639_224400821_HAL1_LINE_L1
cg13360526	1	224444519	1:224444449_224444711_L2_LINE_L2
cg12740087	1	224445738	1:224445541_224446562_L1MB7_LINE_L1
cg10105262	1	224730478	1:224730459_224730544_L2b_LINE_L2
cg11526665	1	224896204	1:224896105_224896533_L2c_LINE_L2
cg15708127	1	224914799	1:224914700_224914823_L3_LINE_CR1
cg23659122	1	224968206	1:224968164_224968289_L2b_LINE_L2
cg04310180	1	224989041	1:224989011_224989189_L1ME4a_LINE_L1
cg07170752	1	225427173	1:225422189_225427335_L1PA11_LINE_L1
cg17839226	1	225665763	1:225665654_225665900_L2_LINE_L2
cg23586659	1	225671990	1:225671969_225672434_L1ME3A_LINE_L1
cg10826999	1	225862288	1:225862181_225862499_L1ME4a_LINE_L1
cg26305220	1	225965247	1:225965164_225965302_L2c_LINE_L2
cg06950946	1	225965259	1:225965164_225965302_L2c_LINE_L2
cg16895814	1	226266748	1:226265984_226266927_L2a_LINE_L2
cg10483871	1	226296868	1:226296793_226297211_L2a_LINE_L2
cg00672802	1	226296871	1:226296793_226297211_L2a_LINE_L2
cg26680428	1	226322870	1:226322253_226322924_L2b_LINE_L2
cg19243883	1	226366435	1:226366423_226366786_L3_LINE_CR1
cg23911417	1	226448825	1:226448645_226451161_L1MC1_LINE_L1
cg24928150	1	226493388	1:226493209_226493747_L2c_LINE_L2
cg21202276	1	226599374	1:226599326_226599484_L1MEg_LINE_L1
cg00279700	1	226734755	1:226734716_226735007_L2c_LINE_L2
cg19322969	1	226854847	1:226854423_226855026_L2c_LINE_L2
cg26249168	1	226929020	1:226928979_226929060_L3_LINE_CR1
cg12395150	1	227123454	1:227123212_227123512_L2_LINE_L2
cg10099056	1	227131420	1:227131404_227131551_L1ME1_LINE_L1
cg01060040	1	227565776	1:227565748_227566349_L2a_LINE_L2
cg23613389	1	227848847	1:227848755_227848923_L2a_LINE_L2
cg01941243	1	227971215	1:227970334_227971273_L1MC_LINE_L1
cg03651877	1	228003072	1:228002988_228003104_HAL1_LINE_L1
cg00385761	1	228131966	1:228131699_228132235_L1MB7_LINE_L1
cg02295872	1	228131977	1:228131699_228132235_L1MB7_LINE_L1
cg27441138	1	228243608	1:228243261_228244692_HAL1_LINE_L1
cg00815519	1	228341886	1:228341691_228342812_L1MC3_LINE_L1
cg24854606	1	228352940	1:228352856_228353087_L1MB3_LINE_L1
cg21772589	1	228458283	1:228458257_228459210_L1M5_LINE_L1
cg14530994	1	228499729	1:228499722_228499765_L3_LINE_CR1
cg05571215	1	228631679	1:228631430_228632141_L1MA8_LINE_L1
cg02326301	1	228650406	1:228649932_228650754_L1MA4_LINE_L1
cg24455969	1	229064268	1:229063631_229064275_L2a_LINE_L2
cg04849089	1	229326090	1:229325624_229326330_L1ME5_LINE_L1
cg21582311	1	229475308	1:229474322_229475489_HAL1_LINE_L1
cg15995216	1	229644507	1:229644496_229644873_L2c_LINE_L2
cg17439967	1	229644775	1:229644496_229644873_L2c_LINE_L2
cg07032520	1	230198701	1:230198099_230198740_L1MB3_LINE_L1
cg08141553	1	230201582	1:230200558_230201664_L1MC4_LINE_L1
cg20989443	1	230301268	1:230300907_230301332_L1ME4a_LINE_L1
cg11222630	1	230310556	1:230310126_230310568_L2_LINE_L2
cg03424127	1	230466073	1:230466055_230466258_L1M5_LINE_L1
cg20741040	1	230566509	1:230566030_230567084_L2a_LINE_L2
cg17096979	1	230881857	1:230881828_230881958_L1MA4A_LINE_L1
cg13305609	1	230998617	1:230998102_230998755_L1MC1_LINE_L1
cg10324224	1	231115997	1:231115878_231116068_L2a_LINE_L2
cg12741407	1	231116934	1:231116433_231117938_L2a_LINE_L2
cg00116658	1	231163673	1:231163624_231163807_L2b_LINE_L2
cg12763105	1	231374072	1:231374067_231374166_L2a_LINE_L2
cg22723249	1	231490578	1:231490380_231490695_L1ME3_LINE_L1
cg18815120	1	231512676	1:231512382_231512837_L2a_LINE_L2
cg17112949	1	231544389	1:231544361_231544534_L2c_LINE_L2
cg17748504	1	231562199	1:231561812_231563291_L1MC5_LINE_L1
cg23921367	1	231660602	1:231660478_231661175_L1MB8_LINE_L1
cg10821976	1	231748855	1:231748618_231748971_L1MC2_LINE_L1
cg09186051	1	231981906	1:231981879_231982023_L2c_LINE_L2
cg25382340	1	233162249	1:233161758_233163117_L2a_LINE_L2
cg07220862	1	233201479	1:233201208_233201573_L1MD1_LINE_L1
cg14843670	1	233319053	1:233319021_233319107_L2c_LINE_L2
cg27225923	1	233449569	1:233449429_233449947_L1MC4a_LINE_L1
cg02674925	1	233474079	1:233474037_233474598_L2a_LINE_L2
cg24702040	1	233501790	1:233500929_233502239_L1MA5_LINE_L1
cg16676775	1	233771806	1:233771407_233772414_L2a_LINE_L2
cg17451688	1	234293071	1:234292928_234293202_L2_LINE_L2
cg23603573	1	234293103	1:234292928_234293202_L2_LINE_L2
cg20267718	1	234293143	1:234292928_234293202_L2_LINE_L2
cg16648603	1	234361804	1:234361431_234361930_L1MB7_LINE_L1
cg04273604	1	234609003	1:234608754_234609703_HAL1_LINE_L1
cg26226576	1	234721577	1:234721437_234721596_L2b_LINE_L2
cg17720745	1	234812135	1:234811720_234812316_L1ME3A_LINE_L1
cg19813226	1	235257141	1:235257005_235257205_L2c_LINE_L2
cg13395373	1	235664791	1:235664658_235664944_L2a_LINE_L2
cg25022709	1	235669599	1:235669593_235669822_L2a_LINE_L2
cg06986989	1	235802839	1:235802688_235802850_L2c_LINE_L2
cg03140624	1	235931377	1:235930882_235931427_L2_LINE_L2
cg16415939	1	236083208	1:236082830_236083471_L1MB5_LINE_L1
cg22879289	1	236237743	1:236237559_236237857_L1MC4_LINE_L1
cg20234959	1	236237760	1:236237559_236237857_L1MC4_LINE_L1
cg19249231	1	236304341	1:236304218_236304394_L2c_LINE_L2
cg13472900	1	236684197	1:236684087_236684331_L2b_LINE_L2
cg02450666	1	236845763	1:236845717_236845783_L1ME1_LINE_L1
cg20609972	1	237180756	1:237180522_237181379_L1MEc_LINE_L1
cg13373703	1	237346809	1:237346549_237346826_L2_LINE_L2
cg13682864	1	237903077	1:237902938_237903253_L3_LINE_CR1
cg01412803	1	237954364	1:237954124_237954655_L2a_LINE_L2
cg03982998	1	238024671	1:238024539_238025162_L1MC2_LINE_L1
cg03673470	1	238055429	1:238055265_238055475_L2c_LINE_L2
cg09334915	1	239450936	1:239450602_239451057_L2c_LINE_L2
cg06878499	1	239621510	1:239621322_239621520_L2a_LINE_L2
cg03511766	1	239792663	1:239786798_239792823_L1HS_LINE_L1
cg16105080	1	239806917	1:239801068_239807209_L1PA3_LINE_L1
cg00653179	1	240157611	1:240157537_240158104_L1ME2z_LINE_L1
cg03975815	1	240270565	1:240270434_240270626_L3_LINE_CR1
cg04299400	1	240279726	1:240279649_240279909_L2_LINE_L2
cg01801814	1	240515578	1:240515481_240515587_L2a_LINE_L2
cg21690921	1	240562805	1:240562624_240563563_L1M4b_LINE_L1
cg11251367	1	240620177	1:240620132_240620342_L3_LINE_CR1
cg19408449	1	240620333	1:240620132_240620342_L3_LINE_CR1
cg12912670	1	240659780	1:240659530_240660027_L2a_LINE_L2
cg20140940	1	241390013	1:241389771_241390055_L2a_LINE_L2
cg01783051	1	241679938	1:241679528_241679954_L1PA10_LINE_L1
cg22129059	1	241807529	1:241806803_241807617_L1MB4_LINE_L1
cg23660927	1	242007710	1:242007466_242007794_L1ME3_LINE_L1
cg20086597	1	243265317	1:243265312_243265379_L1MB8_LINE_L1
cg23068623	1	243267966	1:243267749_243267985_L2a_LINE_L2
cg02288831	1	243723585	1:243723424_243723655_L2b_LINE_L2
cg15604398	1	243754323	1:243754196_243755355_L1ME1_LINE_L1
cg11973514	1	244004889	1:244004867_244005488_L1ME1_LINE_L1
cg03214637	1	244145465	1:244144636_244145830_L1MB7_LINE_L1
cg23028740	1	244545617	1:244545392_244545902_L2a_LINE_L2
cg19509436	1	244651745	1:244651486_244651764_L2_LINE_L2
cg12101498	1	244829264	1:244829209_244829751_L2c_LINE_L2
cg23889393	1	244988307	1:244988038_244988476_L1MC4_LINE_L1
cg17718182	1	245002565	1:245002389_245002581_L2a_LINE_L2
cg05790237	1	245268112	1:245267874_245268434_L1MC5_LINE_L1
cg12398903	1	245288470	1:245288387_245288495_L1MB7_LINE_L1
cg14252488	1	245361403	1:245361391_245361489_L2a_LINE_L2
cg02492835	1	245508613	1:245508518_245508835_L2a_LINE_L2
cg07971584	1	245727127	1:245727086_245727152_L1PBa1_LINE_L1
cg03982193	1	245727520	1:245727435_245727572_L2b_LINE_L2
cg15358723	1	245750662	1:245750371_245750751_L2c_LINE_L2
cg25286679	1	245879613	1:245879503_245879629_L2b_LINE_L2
cg05719392	1	246045112	1:246044849_246045226_L2b_LINE_L2
cg08922179	1	246125159	1:246125105_246125221_L2a_LINE_L2
cg02302795	1	246140350	1:246140338_246140634_L2c_LINE_L2
cg06079347	1	246324811	1:246324656_246324912_L2c_LINE_L2
cg20287936	1	246416688	1:246416422_246416877_L1PA16_LINE_L1
cg03435735	1	246429789	1:246429762_246429834_L2c_LINE_L2
cg04977376	1	246457244	1:246457105_246457497_L2_LINE_L2
cg21645075	1	246518620	1:246518611_246518813_L1PB1_LINE_L1
cg10221719	1	246518671	1:246518611_246518813_L1PB1_LINE_L1
cg22019569	1	246599230	1:246599217_246599307_L2c_LINE_L2
cg24589017	1	246670800	1:246670774_246670969_L1ME2z_LINE_L1
cg09413723	1	246670859	1:246670774_246670969_L1ME2z_LINE_L1
cg18171512	1	246670898	1:246670774_246670969_L1ME2z_LINE_L1
cg01396391	1	246670940	1:246670774_246670969_L1ME2z_LINE_L1
cg23081121	1	246886374	1:246886175_246886430_L1M5_LINE_L1
cg02236896	1	247169036	1:247168985_247169155_L1M1_LINE_L1
cg07184125	1	247173858	1:247173547_247174021_L1ME2_LINE_L1
cg15565180	1	247245211	1:247244735_247245270_L1MEd_LINE_L1
cg26831184	1	247314923	1:247314797_247315319_L1ME3A_LINE_L1
cg08033901	1	247331870	1:247331859_247332297_L1PB2_LINE_L1
cg25591428	1	247677638	1:247677585_247678424_L1PB_LINE_L1
cg25139877	1	247691111	1:247690912_247691305_L1MA5A_LINE_L1
cg20320823	1	247697502	1:247697219_247697623_L2a_LINE_L2
cg06544652	1	248006259	1:248006225_248006488_L2_LINE_L2
cg15094634	1	248019757	1:248019743_248019880_L1PB4_LINE_L1
cg04982874	1	248019816	1:248019743_248019880_L1PB4_LINE_L1
cg12689806	1	248042285	1:248042120_248042333_L2a_LINE_L2
cg09121480	1	248231131	1:248230814_248236938_L1PA3_LINE_L1
cg26791197	1	248307068	1:248307036_248307300_L2a_LINE_L2
cg20065449	1	248307122	1:248307036_248307300_L2a_LINE_L2
cg23028721	1	248365229	1:248365100_248365267_L2a_LINE_L2
cg09858583	1	248406687	1:248406570_248406851_L1P4a_LINE_L1
cg13777488	1	248459605	1:248459160_248462204_L1PA3_LINE_L1
cg02077084	1	248549941	1:248549931_248550310_L2a_LINE_L2
cg03623288	1	248683682	1:248683230_248683728_L1PA7_LINE_L1
cg00821186	1	248790981	1:248790952_248791156_L1PB4_LINE_L1
cg13579226	1	249103503	1:249103455_249103615_L1MA9_LINE_L1
cg07577018	1	249146202	1:249145462_249147728_L2a_LINE_L2
cg00809399	1	249153756	1:249153686_249154549_L2_LINE_L2
cg20156999	1	249154285	1:249153686_249154549_L2_LINE_L2
cg01329509	2	50338	2:49436_50499_L1PA16_LINE_L1
cg24573898	2	203715	2:203607_203744_L1M4_LINE_L1
cg18560965	2	365815	2:365613_366092_L2_LINE_L2
cg07163640	2	366012	2:365613_366092_L2_LINE_L2
cg23523711	2	392873	2:392857_392955_L2b_LINE_L2
cg00864075	2	398382	2:398323_398454_L2c_LINE_L2
cg27593291	2	479045	2:478904_479202_HAL1_LINE_L1
cg00587485	2	496713	2:496285_496816_L2_LINE_L2
cg13273076	2	500946	2:500852_500959_L2c_LINE_L2
cg10855779	2	561621	2:561382_562175_L1MEf_LINE_L1
cg00469797	2	580802	2:580771_581195_L1ME3C_LINE_L1
cg04917275	2	593391	2:593378_593520_L1MEg_LINE_L1
cg25944419	2	618335	2:617668_618509_L1MEg_LINE_L1
cg02002125	2	631818	2:631429_631839_L1M5_LINE_L1
cg04011668	2	660363	2:659751_660506_L1MC1_LINE_L1
cg21565937	2	709250	2:709178_709817_L1MB3_LINE_L1
cg14585167	2	709329	2:709178_709817_L1MB3_LINE_L1
cg20155196	2	720516	2:720298_720616_L1MC4_LINE_L1
cg18823499	2	776666	2:776650_777119_L1M5_LINE_L1
cg04587424	2	776719	2:776650_777119_L1M5_LINE_L1
cg20268994	2	776943	2:776650_777119_L1M5_LINE_L1
cg18152887	2	920593	2:920337_920707_L3b_LINE_CR1
cg21149811	2	1151809	2:1151713_1152372_L2_LINE_L2
cg15602677	2	1166067	2:1165909_1166121_L1MB5_LINE_L1
cg15293181	2	1166311	2:1166232_1166668_L1MB5_LINE_L1
ch.2.35699F	2	1182847	2:1182784_1182897_L1MEe_LINE_L1
cg25013910	2	1478219	2:1477447_1478524_L1M5_LINE_L1
cg00626390	2	1493387	2:1493314_1493410_L2a_LINE_L2
cg22046535	2	1625325	2:1625290_1625352_L2c_LINE_L2
cg17467517	2	1670835	2:1670663_1670886_L1MC4a_LINE_L1
cg09996777	2	1682068	2:1681973_1682112_L2_LINE_L2
cg12655921	2	2019937	2:2019873_2020147_L2a_LINE_L2
cg14930498	2	2427171	2:2426756_2427501_L1ME3A_LINE_L1
cg13041597	2	2685798	2:2685613_2686474_L2_LINE_L2
cg04065297	2	2961081	2:2960398_2961105_L1MB7_LINE_L1
cg24725185	2	3111279	2:3111146_3111309_L4_LINE_RTE
cg12269292	2	3260194	2:3260168_3260285_L2b_LINE_L2
cg17823430	2	3293358	2:3293295_3293680_L2a_LINE_L2
cg26467554	2	3293469	2:3293295_3293680_L2a_LINE_L2
cg07020453	2	3313364	2:3311904_3313395_L1MDa_LINE_L1
cg02972793	2	3322136	2:3322136_3322293_CR1_Mam_LINE_CR1
cg07258408	2	3322283	2:3322136_3322293_CR1_Mam_LINE_CR1
cg06523532	2	3327149	2:3327095_3327246_X7A_LINE_LINE_CR1
[truncated: 18,161 more rows]

## Sheet: Table S2
Table S2. Methylation values of CpG probes of 43 genes from the folic acid and one carbon metabolism extracted from the HM450k.
				WateRmelon		IMA R-package		MMC (n=10)		Controls (n=6)		Location in gene	CGI name	Relation to CGI
Gene	Chr	mapinfo	Illumina ID	β-diff	P-value	β-diff	P-value	Mean	SD	Mean	SD
AHCY	20	32868631	cg26812397	0.00892835	0.0726773	0.00752311	0.0726773	0.946054	0.938531	0.00481924	0.00752987	3'UTR;3'UTR
AHCY	20	32882020	cg03781315	-0.005207	0.712787	-0.00466008	0.635365	0.917259	0.921919	0.0116128	0.0103442	Body;Body
AHCY	20	32891026	cg21305245	0.002539	0.21978	0.00386147	0.21978	0.0381434	0.0342819	0.00488557	0.00563428	5'UTR;Body	chr20:32890559-32891378	Island
AHCY	20	32891089	cg04025889	0.000930165	0.957792	0.00159742	0.792458	0.0445784	0.0429809	0.0073318	0.00410544	1stExon;5'UTR;5'UTR	chr20:32890559-32891378	Island
ALDH1L1	3	125822491	cg24938051	0.0331363	0.0934066	0.0115909	0.147103	0.870933	0.859342	0.0150227	0.0120058	3'UTR
ALDH1L1	3	125823954	cg15167276	0.00684796	0.0934066	0.00499632	0.117882	0.935289	0.930292	0.00618984	0.00748702	Body
ALDH1L1	3	125875526	cg14496305	-0.0012586	0.792458	-0.00124409	0.792458	0.939736	0.94098	0.0121388	0.0111018	Body
ALDH1L1	3	125876217	cg14036303	-0.00523257	0.427822	-0.000455753	0.635365	0.954018	0.954473	0.0100937	0.0034271	Body
ALDH1L1	3	125876246	cg05573109	0.000861997	1	0.000347	0.874875	0.902707	0.902672	0.0110201	0.0158849	Body
ALDH1L1	3	125878062	cg08515264	0.0299388	0.21978	0.0109834	0.21978	0.842112	0.831129	0.0425577	0.0452487	Body
ALDH1L1	3	125898680	cg27282530	0.00608112	0.635365	0.0028682	0.957792	0.156781	0.153913	0.0232755	0.0120139	5'UTR	chr3:125898662-125899568	Island
ALDH1L1	3	125899086	cg05837401	0.0018263	0.635365	0.00259105	0.635365	0.045247	0.042656	0.00841081	0.00662178	5'UTR	chr3:125898662-125899568	Island
ALDH1L1	3	125899144	cg10761979	-0.00152785	0.712787	-0.00373142	0.712787	0.0759732	0.0797046	0.00694229	0.0113141	5'UTR	chr3:125898662-125899568	Island
ALDH1L1	3	125899150	cg11009245	0.000270704	0.562188	0.00180295	0.874875	0.101101	0.0992983	0.00989474	0.0122678	5'UTR	chr3:125898662-125899568	Island
ALDH1L1	3	125899401	cg16312163	-0.000567326	0.635365	-0.000984151	0.635365	0.0322526	0.0332368	0.00465007	0.00628824	5'UTR;1stExon	chr3:125898662-125899568	Island
ALDH1L1	3	125899547	cg06240450	0.00383256	0.492258	-0.000319921	0.957792	0.0668257	0.0671456	0.0143626	0.0127238	TSS200	chr3:125898662-125899568	Island
ALDH1L1	3	125899552	cg07034362	-0.00193472	0.367632	-0.00298681	0.712787	0.0242061	0.0271929	0.00464149	0.00448005	TSS200	chr3:125898662-125899568	Island
ALDH1L1	3	125899567	cg07800320	0.00337561	0.263487	0.00484001	0.263487	0.0487511	0.0439111	0.00775481	0.00750154	TSS200	chr3:125898662-125899568	Island
ALDH1L1	3	125899878	cg11022432	-0.000434543	1	0.000526885	0.874875	0.0482667	0.0477399	0.00874321	0.00675936	TSS1500	chr3:125898662-125899568	S_Shore
ALDH1L1	3	125899895	cg16771578	-0.00517714	0.313187	-0.00492987	0.263487	0.0468796	0.0518095	0.00916185	0.0080811	TSS1500	chr3:125898662-125899568	S_Shore
ALDH1L1	3	125899915	cg02569236	0.00851984	0.635365	0.0078999	0.792458	0.203167	0.195267	0.0304956	0.0333119	TSS1500	chr3:125898662-125899568	S_Shore
ALDH1L1	3	125899925	cg07330230	0.00109652	0.712787	0.00299419	0.492258	0.0721887	0.0691945	0.0133572	0.00599684	TSS1500	chr3:125898662-125899568	S_Shore
AMD1	6	111196112	cg00115714	-0.000382648	0.874875	-0.000250485	1	0.0773573	0.0776078	0.0217367	0.00872642	5'UTR;1stExon;1stExon;5'UTR	chr6:111195383-111197576	Island
AMD1	6	111196532	cg14376436	0.00158387	0.874875	0.0026623	0.957792	0.0337094	0.0310471	0.0108946	0.00376821	5'UTR;Body	chr6:111195383-111197576	Island
AMD1	6	111197149	cg10769157	-0.00177652	0.792458	-0.00196873	0.792458	0.0412367	0.0432054	0.0079658	0.00558254	5'UTR;Body	chr6:111195383-111197576	Island
AMD1	6	111200500	cg12760508	-0.00143771	0.385197	-0.0059788	0.263487	0.0575269	0.0635057	0.00740805	0.00852634	5'UTR;Body	chr6:111195383-111197576	S_Shelf
AMD1	6	111206778	cg09096476	-0.00764831	0.712787	0.00551411	0.492258	0.852631	0.847117	0.0223242	0.00922696	5'UTR;Body
AMD1	6	111213387	cg27136228	0.00247182	0.874875	0.00303287	0.635365	0.938203	0.93517	0.0133863	0.0114931	Body;Body
BHMT	5	78408179	cg11770080	-0.000330639	0.635365	-0.000250746	0.828138	0.0707621	0.0710128	0.00608061	0.00531608	Body
BHMT	5	78408347	cg17785773	-0.00583674	0.015984	-0.0136547	0.0224775	0.126474	0.140129	0.0162809	0.00780971	Body
BHMT2	5	78365647	cg01856645	0.0155326	0.562188	0.00564906	0.367632	0.214206	0.208557	0.0398196	0.0419945	TSS200;Body	chr5:78365298-78365711	Island
BHMT2	5	78366076	cg01902605	0.0209562	0.180569	0.0152683	0.21978	0.707947	0.692679	0.0406298	0.0128385	Body;TSS1500	chr5:78365298-78365711	S_Shore
CBS	21	44473568	cg01788910	-0.136533	0.180569	-0.0534054	0.21978	0.837415	0.890821	0.0745589	0.0394022	3'UTR	chr21:44473839-44474083	N_Shore
CBS	21	44476788	cg00829136	-0.00693241	0.562188	-0.00122723	0.792458	0.891036	0.892263	0.0119745	0.0109668	Body	chr21:44477654-44478065	N_Shore
CBS	21	44477612	cg05299847	0.0055412	0.427822	0.00340155	0.367632	0.944066	0.940664	0.00668561	0.00908001	Body	chr21:44477654-44478065	N_Shore
CBS	21	44477738	cg10672804	-0.000291126	0.957792	0.000378593	0.957792	0.960753	0.960375	0.00791704	0.00721566	Body	chr21:44477654-44478065	Island
CBS	21	44477740	cg13464401	-0.0402358	0.263487	-0.00759661	0.21978	0.902429	0.910025	0.010479	0.00738622	Body	chr21:44477654-44478065	Island
CBS	21	44479417	cg09962824	0.00893841	0.792458	0.0012414	0.957792	0.847702	0.84646	0.0138777	0.0120326	Body	chr21:44480559-44480772	N_Shore
CBS	21	44482095	cg24929181	-0.000363988	0.874875	-0.00141297	0.635365	0.919429	0.920842	0.0105098	0.0078527	Body	chr21:44480559-44480772	S_Shore
CBS	21	44483604	cg00717080	-0.00320753	0.562188	-0.000899233	0.874875	0.934126	0.935025	0.0103053	0.00566189	Body	chr21:44486140-44486465	N_Shelf
CBS	21	44486205	cg09128751	-0.0203575	0.792458	-0.00413688	0.635365	0.91327	0.917407	0.014826	0.00832705	Body	chr21:44486140-44486465	Island
CBS	21	44486381	cg11815682	0.00265128	0.792458	-0.000513272	0.635365	0.852123	0.852636	0.0180677	0.0220553	Body	chr21:44486140-44486465	Island
CBS	21	44486452	cg11796095	-0.00523955	0.263487	-0.0039848	0.712787	0.936739	0.940724	0.00779228	0.0107595	Body	chr21:44486140-44486465	Island
CBS	21	44492131	cg02697781	-0.000742534	0.785804	0.000444312	0.874875	0.934942	0.934497	0.0081663	0.00284804	Body	chr21:44494624-44496989	N_Shelf
CBS	21	44493901	cg01071153	-0.00769456	0.712787	0.00359645	0.562188	0.911502	0.907906	0.0154034	0.0125444	5'UTR	chr21:44494624-44496989	N_Shore
CBS	21	44494722	cg01193064	-0.00265408	0.180569	-0.0204136	0.0559441	0.192099	0.212513	0.0173722	0.0140514	5'UTR	chr21:44494624-44496989	Island
CBS	21	44494997	cg10457056	0.000786906	0.562188	-0.000540644	0.874875	0.0171606	0.0177013	0.00375328	0.00623324	5'UTR	chr21:44494624-44496989	Island
CBS	21	44495141	cg26141228	-0.00389963	0.103488	-0.0293595	0.0224775	0.199512	0.228871	0.0274956	0.0131634	5'UTR	chr21:44494624-44496989	Island
CBS	21	44495223	cg24496978	-0.00123581	0.427822	-0.00118196	0.562188	0.0257027	0.0268847	0.00448198	0.00349108	5'UTR	chr21:44494624-44496989	Island
CBS	21	44495288	cg24437122	-0.00697835	0.0559441	-0.00727257	0.0726773	0.0204347	0.0277073	0.0036332	0.00754866	5'UTR	chr21:44494624-44496989	Island
CBS	21	44495495	cg14364356	-0.0022337	0.492258	-0.00280833	0.792458	0.0731651	0.0759734	0.0101932	0.0102664	5'UTR	chr21:44494624-44496989	Island
CBS	21	44495595	cg19950455	0.00469254	0.117882	0.00341275	0.180569	0.0221634	0.0187506	0.00419943	0.00375101	5'UTR	chr21:44494624-44496989	Island
CBS	21	44496012	cg03559229	-0.00329852	0.792458	-0.00451126	0.874875	0.0567372	0.0612485	0.0092858	0.024204	5'UTR;1stExon	chr21:44494624-44496989	Island
CBS	21	44496158	cg23782952	0.0108955	0.263487	0.0172965	0.147103	0.0991599	0.0818634	0.0231151	0.0213783	TSS200	chr21:44494624-44496989	Island
CBS	21	44496200	cg07394455	0.000342176	0.712787	-0.00243129	0.874875	0.0523226	0.0547539	0.0128123	0.00915164	TSS200	chr21:44494624-44496989	Island
CBS	21	44496270	cg12968192	0.00436952	0.263487	0.00889629	0.0934066	0.0523542	0.0434579	0.00740843	0.00929255	TSS1500	chr21:44494624-44496989	Island
CBS	21	44496280	cg07066755	-0.000271436	1	0.00184583	0.874875	0.0552456	0.0533998	0.0119085	0.00665343	TSS1500	chr21:44494624-44496989	Island
CBS	21	44496378	cg09622447	-0.000787956	0.492258	-0.00046159	0.792458	0.0452929	0.0457545	0.00348338	0.00492528	TSS1500	chr21:44494624-44496989	Island
CHKA	11	67885605	cg13318256	-0.00548297	0.356198	-0.00432309	0.263487	0.908154	0.912477	0.00953736	0.0111417	Body;Body	chr11:67887977-67889768	N_Shelf
CHKA	11	67887978	cg13051202	0.00092163	0.874875	0.00153554	0.712787	0.0372127	0.0356771	0.00825881	0.00614524	Body;Body	chr11:67887977-67889768	Island
CHKA	11	67888269	cg02171500	-0.000640101	0.792458	-0.0138796	0.635365	0.310292	0.324171	0.0387153	0.0245107	Body;Body	chr11:67887977-67889768	Island
CHKA	11	67888285	cg10764405	0.00240819	0.313187	0.00195981	0.562188	0.0248924	0.0229326	0.00572058	0.00380818	Body;Body	chr11:67887977-67889768	Island
CHKA	11	67888603	cg27431247	-0.00651926	0.117882	-0.00778123	0.147103	0.0344541	0.0422353	0.0098376	0.00891723	1stExon;1stExon	chr11:67887977-67889768	Island
CHKA	11	67888847	cg08928203	0.000609347	0.313187	0.0013	0.562188	0.0192315	0.0191394	0.00274375	0.00350663	1stExon;5'UTR;1stExon;5'UTR	chr11:67887977-67889768	Island
CTH	1	70876953	cg26890010	-0.00165346	0.957792	-0.00251292	1	0.0625009	0.0650139	0.0114498	0.0203564	TSS200;TSS200	chr1:70876622-70877091	Island
CTH	1	70877088	cg21452766	-0.00269198	0.492258	-0.0033947	0.492258	0.0941159	0.0975106	0.0307768	0.0174396	1stExon;5'UTR;5'UTR;1stExon	chr1:70876622-70877091	Island
CTH	1	70877381	cg07091551	0.000877755	0.792458	0.000954675	0.874875	0.0520321	0.0510774	0.0131561	0.0107627	Body;Body	chr1:70876622-70877091	S_Shore
CTH	1	70879924	cg16581928	0.0153318	0.21978	0.0116645	0.0224775	0.922926	0.911262	0.0101867	0.00350579	Body;Body	chr1:70876622-70877091	S_Shelf
CUBN	10	16911791	cg25910432	-0.00245686	0.874875	0.0052	0.957792	0.93048	0.930428	0.010485	0.0113595	Body
CUBN	10	17009592	cg24571822	-0.0554443	0.117882	-0.0508324	0.180569	0.339857	0.390689	0.0511561	0.0888921	Body
CUBN	10	17043133	cg11069798	-0.0312775	0.367632	-0.0228274	0.492258	0.667431	0.690258	0.0588167	0.0280295	Body
CUBN	10	17050868	cg08581745	-0.000304698	0.874875	0.000258936	0.792458	0.950639	0.95038	0.00541739	0.00655077	Body
CUBN	10	17166078	cg17244673	0.00313061	0.492258	0.00401739	0.367632	0.94819	0.944172	0.0111259	0.00422778	Body
DHFR	5	79947234	cg15890734	0.00317	0.913563	0.0058622	0.562188	0.0950711	0.089209	0.0138177	0.0142766	Body	chr5:79950003-79950873	N_Shelf
DHFR	5	79950075	cg11646734	-0.000248762	0.712787	-0.000196145	0.712787	0.0232883	0.0234844	0.00426868	0.00209027	Body;TSS1500	chr5:79950003-79950873	Island
DHFR	5	79950120	cg16401290	-0.00469025	0.0726773	-0.00503866	0.0726773	0.0145617	0.0196003	0.00575776	0.00377979	TSS200;Body	chr5:79950003-79950873	Island
DHFR	5	79950383	cg14865507	0.00357728	0.874875	-0.00259258	0.874875	0.0787768	0.0813694	0.0140525	0.0159995	1stExon;5'UTR;1stExon;5'UTR	chr5:79950003-79950873	Island
DHFR	5	79950611	cg07526021	-0.000489888	0.635365	-0.00832	0.957792	0.0316404	0.0317226	0.0108097	0.00723058	1stExon;5'UTR;1stExon	chr5:79950003-79950873	Island
FOLH1	11	49226370	cg10006235	-0.00966988	0.427822	0.00258566	0.792458	0.924387	0.921801	0.0179374	0.017785	Body;Body	chr11:49229717-49230040	N_Shelf
FOLH1	11	49230036	cg25346915	0.0012171	0.562188	-0.00830186	0.562188	0.0653466	0.0736485	0.0206819	0.0502772	1stExon;5'UTR;1stExon;5'UTR	chr11:49229717-49230040	Island
FOLH1	11	49230168	cg14775560	-0.0131891	0.117882	-0.0250022	0.21978	0.101647	0.126649	0.0340734	0.0389476	1stExon;5'UTR;1stExon;5'UTR	chr11:49229717-49230040	S_Shore
FOLR1	11	71906596	cg27642328	-0.019295	0.562188	-0.00428265	1	0.528278	0.53256	0.0314873	0.0212716	Body;Body;Body;Body
FOLR2	11	71927938	cg11295113	-0.0138508	0.180569	-0.0105585	0.21978	0.900874	0.911433	0.0152566	0.0133311	1stExon;1stExon;5'UTR;1stExon;1stExon;5'UTR;5'UTR;5'UTR
FOLR2	11	71931577	cg16682721	-0.00258049	0.874875	-0.0016757	1	0.935231	0.936907	0.01358	0.00803516	Body;Body;Body;Body	chr11:71934247-71936321	N_Shelf
FOLR3	11	71849870	cg22187246	-0.045017	0.0559441	-0.018799	0.0726773	0.608124	0.626923	0.0198053	0.0120143	Body
FPGS	9	130565376	cg07295092	0.00254344	0.313187	0.00338569	0.313187	0.0450131	0.0416274	0.00504342	0.00824033	Body;TSS200	chr9:130564863-130565566	Island
FPGS	9	130566157	cg13492245	0.0489574	0.117882	0.0415698	0.0934066	0.244926	0.203356	0.0560526	0.0227395	Body;5'UTR	chr9:130564863-130565566	S_Shore
FPGS	9	130575791	cg14363096	-0.00377053	0.712787	-0.00454517	0.21978	0.8912	0.895745	0.00569239	0.00720339	Body;Body
FTCD	21	47556290	cg21230535	0.0205512	0.0934066	0.00398929	0.562188	0.839276	0.835287	0.00867259	0.0135587	3'UTR	chr21:47551837-47552629	S_Shelf
FTCD	21	47561781	cg10063047	0.00336747	0.492258	0.00342951	0.313187	0.927561	0.924131	0.00946731	0.0128049	Body;Body	chr21:47565285-47566345	N_Shelf
FTCD	21	47562057	cg14341051	-0.00156237	0.792458	0.00150496	0.635365	0.93899	0.937485	0.0112307	0.00380006	Body;Body	chr21:47565285-47566345	N_Shelf
FTCD	21	47566968	cg17870909	0.0117713	0.792458	0.00161782	0.874875	0.836762	0.835144	0.016543	0.0116496	Body;Body	chr21:47565285-47566345	S_Shore
FTCD	21	47569479	cg09441069	-0.00646303	0.367632	-0.0116655	0.0726773	0.841916	0.853582	0.0085686	0.0120919	Body;Body	chr21:47565285-47566345	S_Shelf
FTCD	21	47575416	cg10394047	0.0101435	0.21978	0.00799611	0.21978	0.92913	0.921134	0.00928979	0.0134548	1stExon;1stExon
GAMT	19	1397305	cg03076130	0.0194796	0.0125413	0.0153267	0.0934066	0.812663	0.797336	0.0159011	0.0119626	3'UTR	chr19:1399165-1399388	N_Shore
GAMT	19	1399166	cg24229707	-0.0204766	0.792458	-0.00230132	0.562188	0.89405	0.896351	0.0113083	0.0122117	Body;Body	chr19:1399165-1399388	Island
GAMT	19	1401118	cg00308133	0.00154137	0.313187	0.00297291	0.313187	0.02692	0.0239471	0.00470861	0.00686212	Body;Body	chr19:1401092-1401784	Island
GAMT	19	1401310	cg24102241	-0.000782259	0.712787	-0.00172081	0.957792	0.0224316	0.0241524	0.00383969	0.00958259	1stExon;1stExon	chr19:1401092-1401784	Island
GAMT	19	1401372	cg03437204	0.0035966	0.0732943	0.00533695	0.0726773	0.034167	0.02883	0.00698053	0.00395832	1stExon;1stExon	chr19:1401092-1401784	Island
GAMT	19	1401489	cg23191024	-0.00113904	0.874875	-0.0013457	0.957792	0.0340081	0.0353538	0.0148245	0.0109937	1stExon;5'UTR;1stExon;5'UTR	chr19:1401092-1401784	Island
GAMT	19	1401492	cg15710205	0.000316467	0.874875	0.00165239	1	0.0235459	0.0218935	0.00739412	0.00642797	1stExon;5'UTR;1stExon;5'UTR	chr19:1401092-1401784	Island
GGH	8	63937860	cg01008365	-0.00397417	0.874875	0.00266397	0.427822	0.923491	0.920827	0.0112496	0.00765397	Body
GGH	8	63949480	cg01171885	0.00342472	0.874875	0.000353211	0.874875	0.920513	0.92016	0.00719606	0.0123399	Body	chr8:63951122-63952104	N_Shore
GGH	8	63951076	cg25336000	-0.00212276	0.562188	-0.00169157	0.562188	0.0351761	0.0368677	0.00721762	0.00492755	Body	chr8:63951122-63952104	N_Shore
MAT1A	10	82049429	cg19423196	0.00823988	0.367632	0.0354123	0.180569	0.349576	0.314164	0.0509959	0.0543425	1stExon;5'UTR
MAT2A	2	85766104	cg09189896	-0.0028185	0.21978	-0.00313397	0.263487	0.0298696	0.0330035	0.00551778	0.00514156	TSS200	chr2:85765695-85766983	Island
MAT2A	2	85766114	cg19611045	-0.0012034	0.712787	-0.00151628	0.792458	0.0359293	0.0374456	0.00719669	0.00794256	TSS200	chr2:85765695-85766983	Island
MAT2A	2	85766401	cg22992167	0.00265	0.635365	0.00114458	0.874875	0.0580337	0.0568892	0.00575982	0.00989024	5'UTR;1stExon	chr2:85765695-85766983	Island
MAT2A	2	85766511	cg19276031	0.00172637	0.21978	0.00254178	0.180569	0.0346661	0.0321244	0.00684957	0.00220862	Body	chr2:85765695-85766983	Island
MAT2A	2	85766808	cg16366862	0.000110761	0.792458	-0.0012369	0.957792	0.068058	0.0692949	0.0102707	0.00627751	Body	chr2:85765695-85766983	Island
MAT2A	2	85769597	cg04837101	0.0226963	0.180569	0.0111767	0.21978	0.928126	0.916949	0.0109636	0.0162785	Body	chr2:85765695-85766983	S_Shelf
MAT2A	2	85771606	cg05842036	-0.0186747	0.0559441	-0.0254544	0.0559441	0.362657	0.388112	0.0183396	0.0350932	3'UTR
MGMT	10	131265470	cg02802904	-0.000923	0.957792	-0.00138023	0.427822	0.0157792	0.0171595	0.00544233	0.00415638	1stExon;5'UTR	chr10:131264948-131265710	Island
MGMT	10	131265696	cg02941816	0.000811579	0.635365	0.00107131	0.427822	0.0294873	0.0284159	0.00924648	0.0147829	Body	chr10:131264948-131265710	Island
MGMT	10	131265796	cg26201213	-0.0211083	0.147103	-0.0632892	0.21978	0.292782	0.356072	0.0657053	0.09654	Body	chr10:131264948-131265710	S_Shore
MGMT	10	131293370	cg02634492	0.00395051	0.313187	0.00445653	0.180569	0.953344	0.948887	0.00811616	0.00526007	Body
MGMT	10	131304833	cg25394042	0.0178248	0.0726773	0.00875399	0.0934066	0.915336	0.906582	0.0102025	0.00769893	Body
MGMT	10	131309299	cg26127080	-0.0305492	0.21978	-0.0188859	0.142823	0.81191	0.830796	0.0176831	0.0258384	Body
MGMT	10	131320214	cg05596517	0.00162608	0.562188	0.00289904	0.635365	0.936695	0.933796	0.00783514	0.00882517	Body
MGMT	10	131321587	cg24580056	0.00683148	0.0934066	0.0077092	0.0224775	0.959946	0.952236	0.00337179	0.00805765	Body
MGMT	10	131323986	cg07828472	0.000553244	1	0.000392608	0.957792	0.937117	0.936725	0.0090311	0.0110081	Body
MGMT	10	131324189	cg13171643	-0.0103903	0.635365	0.000600527	0.635365	0.915894	0.915293	0.0169741	0.00830335	Body
MGMT	10	131330293	cg23465978	-0.0148953	0.492258	0.00503091	0.957792	0.879777	0.874746	0.0280866	0.0386086	Body
MGMT	10	131334774	cg11302655	-0.00721375	0.492258	-0.00410912	0.562188	0.931327	0.935436	0.0134918	0.0086429	Body
MGMT	10	131334866	cg09757049	-0.0246987	0.263487	-0.0193248	0.427822	0.719239	0.738563	0.038883	0.0146002	Body
MGMT	10	131340512	cg16259047	0.000998794	0.792458	0.000328955	0.957792	0.939772	0.939443	0.00600275	0.00611385	Body
MGMT	10	131340621	cg18594706	0.0048638	0.367632	0.00290168	0.492258	0.931117	0.928216	0.0087759	0.0103389	Body
MGMT	10	131341043	cg09154334	-0.0107968	0.263487	0.00366164	0.712787	0.861451	0.857789	0.030469	0.0333974	Body
MGMT	10	131341093	cg06709661	-0.0128227	0.180569	-0.00824136	0.427822	0.902496	0.910737	0.0176582	0.0167983	Body
MGMT	10	131341115	cg11309842	-0.00245907	0.792458	-0.00417386	0.874875	0.882833	0.887007	0.0146132	0.0196305	Body
MGMT	10	131348421	cg20537325	-0.00994476	0.0559441	-0.00918499	0.0934066	0.95849	0.967675	0.0129396	0.00485629	Body
MGMT	10	131348484	cg27056559	-0.00365533	0.492258	-0.00276444	0.427822	0.95344	0.956204	0.00733132	0.00643693	Body
MGMT	10	131350939	cg24755725	-0.0104456	0.180569	-0.00565328	0.180569	0.922279	0.927933	0.0135947	0.0108562	Body
MGMT	10	131354782	cg04473030	0.00689784	0.180569	0.0045968	0.263487	0.927232	0.922635	0.0104167	0.00526379	Body
MGMT	10	131354873	cg00904483	0.00542611	0.492258	0.00759421	0.147103	0.951827	0.944233	0.00847786	0.00963602	Body
MGMT	10	131354940	cg10333959	-0.00433269	0.492258	-0.0031979	0.635365	0.948528	0.951726	0.00785986	0.00763789	Body
MGMT	10	131355217	cg20778669	-0.000984358	0.792458	0.00174869	0.792458	0.949953	0.948205	0.0100114	0.0085423	Body
MGMT	10	131355243	cg11216456	-0.00311961	0.874875	0.0032686	0.562188	0.903466	0.900197	0.0360025	0.0150884	Body
MGMT	10	131355302	cg07453748	-0.00371849	0.792458	-0.00031	0.957792	0.913974	0.913985	0.0161976	0.0134831	Body
MGMT	10	131356400	cg10215460	-0.0111078	0.180569	-0.00759645	0.263487	0.940619	0.948215	0.0103013	0.0115814	Body
MGMT	10	131357171	cg22939703	0.00647589	0.635365	0.0111248	0.21978	0.896785	0.88566	0.0124303	0.0152791	Body
MGMT	10	131361165	cg02981064	-0.0136772	0.010989	-0.0105151	0.00474525	0.917238	0.927753	0.0076934	0.00341237	Body
MGMT	10	131361502	cg26976729	-0.000704754	0.957792	0.00293049	0.635365	0.916385	0.913455	0.0171425	0.0152325	Body
MGMT	10	131361540	cg07448909	-0.0176441	0.0726773	-0.00740621	0.263487	0.903846	0.911252	0.0115113	0.0213231	Body
MGMT	10	131363388	cg24810646	0.000969601	0.792458	0.000246152	1	0.97493	0.974684	0.0056054	0.00414234	Body
MGMT	10	131363429	cg07126542	-0.000131019	0.957792	-0.000922839	0.635365	0.963085	0.964008	0.00508225	0.004584	Body
MGMT	10	131363453	cg03292473	-0.00207268	1	-0.000948729	1	0.945098	0.946047	0.00597688	0.00799151	Body
MGMT	10	131380610	cg18502933	0.00139361	0.635365	-0.000894113	0.427822	0.91223	0.913124	0.0052173	0.00828334	Body
MGMT	10	131389152	cg08883995	-0.00470335	0.263487	-0.00407064	0.263487	0.921393	0.925464	0.00710547	0.00719776	Body
MGMT	10	131393246	cg17380475	-0.00630282	0.041958	-0.00589654	0.562188	0.949926	0.955822	0.0114529	0.00433432	Body
MGMT	10	131401268	cg14475381	-0.0389516	0.0934066	-0.023247	0.180569	0.868892	0.892139	0.0232379	0.0247382	Body
MGMT	10	131406630	cg10366851	-0.0164886	0.367632	-0.0134401	0.562188	0.904431	0.917871	0.0307623	0.0125435	Body
MGMT	10	131425198	cg04425788	-0.0229081	0.562188	-0.0116055	0.492258	0.856948	0.868554	0.0244665	0.0291736	Body
MGMT	10	131425215	cg25557018	-0.0221172	0.21978	-0.0104613	0.313187	0.886878	0.897339	0.0255566	0.0196993	Body
MGMT	10	131425282	cg11019008	-0.0312466	0.041958	-0.0435164	0.0312188	0.846861	0.890377	0.039008	0.0257207	Body
MGMT	10	131428401	cg18460575	-0.0120766	0.427822	-0.00841563	0.147103	0.896845	0.905261	0.0124306	0.00975275	Body
MGMT	10	131441327	cg13474692	-0.0938308	0.0559441	-0.0491306	0.0726773	0.814677	0.863807	0.0514678	0.0214355	Body
MGMT	10	131445209	cg06216683	-0.00869368	0.792458	-0.00599981	0.427822	0.872489	0.878489	0.011763	0.00630151	Body
MGMT	10	131450224	cg04271445	-0.012563	0.792458	-0.00738797	0.492258	0.880593	0.887981	0.019763	0.00623461	Body
MGMT	10	131450970	cg15367698	0.00959378	0.0312188	0.0119297	0.0312188	0.931416	0.919487	0.0111435	0.0119369	Body
MGMT	10	131451000	cg00981003	0.00254371	0.792458	0.00035	0.957792	0.891434	0.891469	0.0131787	0.0119428	Body
MGMT	10	131477613	cg03639152	-0.0132018	0.21978	-0.00945563	0.21978	0.93448	0.943936	0.017866	0.0104096	Body
MGMT	10	131478848	cg25063211	-0.0239072	0.117882	-0.0118841	0.0934066	0.877057	0.888941	0.0140701	0.0133007	Body
MGMT	10	131479347	cg18862686	0.0210084	0.0559441	0.00880293	0.0934066	0.900456	0.891653	0.00926626	0.0078392	Body
MGMT	10	131479437	cg19179102	-0.00328428	0.21978	-0.00343915	0.0934066	0.935822	0.939261	0.00550148	0.00420743	Body
MGMT	10	131498456	cg01204683	-0.00259562	0.792458	-0.00282783	0.712787	0.938481	0.941309	0.011862	0.00938182	Body
MGMT	10	131505762	cg00639517	-0.0104271	0.0312188	-0.00902662	0.21978	0.934398	0.943425	0.0162262	0.0104358	Body
MGMT	10	131505789	cg03748042	0.00414617	0.957792	0.000294869	0.874875	0.889216	0.888922	0.0136703	0.0104313	Body
MGMT	10	131505869	cg18778347	0.00812195	0.263487	0.00452492	0.427822	0.923763	0.919238	0.00834647	0.00549188	Body
MGMT	10	131506103	cg04540870	0.00536795	0.712787	0.00130838	1	0.916003	0.914694	0.0102826	0.00717239	Body
MGMT	10	131514331	cg27429313	0.00470938	0.957792	0.00195818	1	0.825157	0.823199	0.0183401	0.0256094	Body
MGMT	10	131517424	cg27483317	-0.0223548	0.21978	-0.0111496	0.263487	0.777461	0.788611	0.0213225	0.025239	Body
MGMT	10	131517465	cg13405636	-0.00496949	0.874875	-0.00436335	0.313187	0.881505	0.885868	0.00781021	0.00927048	Body
MGMT	10	131541491	cg18128898	-0.00737458	0.147103	-0.0108768	0.147103	0.874778	0.885654	0.014007	0.00877395	Body
MGMT	10	131557157	cg07554771	0.00726275	0.313187	0.0045175	0.792458	0.916543	0.912026	0.0176184	0.0091121	Body
MGMT	10	131559784	cg22785261	-0.00181441	0.828138	-0.00156044	0.874875	0.967767	0.969327	0.00729585	0.00658056	Body
MGMT	10	131560029	cg27000233	0.0167561	0.712787	0.00333289	0.712787	0.863924	0.860592	0.0127456	0.00390816	Body
MGMT	10	131560390	cg25145165	-0.00524503	0.562188	-0.00500599	0.367632	0.923915	0.928921	0.00821185	0.00542676	Body
MGMT	10	131560421	cg05972792	-0.00458304	0.562188	-0.0044862	0.263487	0.920765	0.925251	0.00745524	0.00604351	Body
MGMT	10	131565289	cg10502904	-0.00306274	0.367632	-0.0047983	0.562188	0.941968	0.946767	0.0168612	0.0205999	3'UTR
MGMT	10	131565313	cg19126889	0.00010556	0.635365	-0.00028389	0.562188	0.941421	0.941705	0.00542742	0.0112919	3'UTR
MGMT	10	131565319	cg15986238	-0.000998975	0.792458	-0.000502889	1	0.963942	0.964445	0.00890921	0.00720453	3'UTR
MTHFD1	14	64855287	cg06459066	-0.0060746	0.180569	-0.00596697	0.367632	0.0443717	0.0503387	0.0104651	0.00914513	Body	chr14:64854203-64855024	S_Shore
MTHFD1	14	64855353	cg00691969	0.00133181	0.957792	0.00486096	0.874875	0.0591202	0.0542592	0.0208245	0.0133661	Body	chr14:64854203-64855024	S_Shore
MTHFD1	14	64860750	cg23419813	0.00161126	0.792458	0.00335821	0.427822	0.918139	0.914781	0.00842586	0.011526	Body
MTHFD1	14	64891588	cg19912345	-0.0097141	0.0312188	-0.00803895	0.117882	0.90879	0.916829	0.00959713	0.00645607	Body
MTHFD1L	6	151186904	cg07360021	-0.00127039	0.492258	-0.00164525	0.635365	0.0342861	0.0359314	0.00420922	0.00825806	1stExon;5'UTR	chr6:151186747-151188112	Island
MTHFD1L	6	151187337	cg11599612	-0.00188375	0.313187	-0.00310437	0.015984	0.018193	0.0212974	0.00195571	0.00210459	Body	chr6:151186747-151188112	Island
MTHFD1L	6	151187339	cg15259947	-0.00423727	0.117882	-0.00650906	0.367632	0.0376785	0.0441876	0.0083988	0.0100289	Body	chr6:151186747-151188112	Island
MTHFD1L	6	151188081	cg00067414	0.00256156	0.427822	0.00281641	0.367632	0.03774	0.0349236	0.00633097	0.00661743	Body	chr6:151186747-151188112	Island
MTHFD1L	6	151222659	cg03681562	0.00235896	0.635365	0.00315408	0.492258	0.930296	0.927142	0.0119841	0.00889287	Body
MTHFD1L	6	151244594	cg12627901	0.00436118	0.712787	0.00500057	0.562188	0.94004	0.935039	0.0122777	0.00519562	Body
MTHFD1L	6	151258879	cg14949630	-0.00270735	0.313187	-0.000625	0.492258	0.956077	0.956015	0.00790275	0.0043294	Body
MTHFD1L	6	151261297	cg22896429	-0.0155565	0.117882	-0.0111618	0.117882	0.899626	0.910787	0.0144134	0.00525293	Body
MTHFD1L	6	151274597	cg10496619	0.00321091	0.562188	0.00060742	0.792458	0.924415	0.923808	0.00672502	0.00818208	Body
MTHFD1L	6	151330408	cg14871472	-0.000813344	0.792458	0.00221872	0.792458	0.932173	0.929954	0.0090734	0.00808483	Body
MTHFD1L	6	151335010	cg06138468	0.0190162	0.21978	0.0077874	0.263487	0.854628	0.84684	0.01933	0.0092987	Body
MTHFD1L	6	151342906	cg11744021	-0.0118601	0.367632	-0.00326528	0.874875	0.904724	0.907989	0.0170404	0.0110179	Body
MTHFD1L	6	151346268	cg19809669	0.000235995	0.874875	0.00127792	0.874875	0.961877	0.960599	0.00622376	0.00489067	Body
MTHFD1L	6	151346358	cg04718883	0.00250025	0.427822	0.00264051	0.492258	0.946325	0.943684	0.00566226	0.00575816	Body
MTHFD1L	6	151346409	cg18920088	-0.00391505	0.712787	-0.0028907	0.562188	0.929546	0.932437	0.00921755	0.0104084	Body
MTHFD1L	6	151390748	cg25748226	-0.000696019	0.957792	0.000532923	0.913563	0.948495	0.947962	0.00933962	0.00764611	Body
MTHFD1L	6	151410066	cg04702354	0.00263107	1	0.00238033	0.957792	0.940603	0.938223	0.00909619	0.0104825	Body	chr6:151412003-151412339	N_Shore
MTHFD1L	6	151411710	cg01354656	0.00575446	0.562188	-0.000201116	0.792458	0.880571	0.880772	0.00917533	0.010044	Body	chr6:151412003-151412339	N_Shore
MTHFD2	2	74425749	cg09868451	-0.00181375	0.21978	-0.0027952	0.117882	0.0192541	0.0220493	0.0037632	0.00169958	Body;1stExon;5'UTR	chr2:74425444-74426423	Island
MTHFD2	2	74425761	cg02763032	0.00916428	0.562188	-0.00549955	0.712787	0.347095	0.352594	0.0444805	0.0253548	Body;1stExon;5'UTR	chr2:74425444-74426423	Island
MTHFD2	2	74425763	cg15737319	0.00101346	0.874875	0.00163822	1	0.0366668	0.0350286	0.00800129	0.00347652	Body;1stExon;5'UTR	chr2:74425444-74426423	Island
MTHFD2	2	74426200	cg07689503	-0.000703582	0.792458	-0.00136838	0.367632	0.0188172	0.0201856	0.00534971	0.00741621	Body;Body	chr2:74425444-74426423	Island
MTHFD2	2	74428702	cg24572019	-0.0249556	0.0224775	-0.0168681	0.00749251	0.8934	0.910268	0.0131012	0.00629648	Body;Body	chr2:74425444-74426423	S_Shelf
MTHFR	1	11847167	cg22877851	0.00176871	0.874875	-0.000702221	0.562188	0.846147	0.84685	0.0242019	0.0373306	3'UTR
MTHFR	1	11865642	cg01226883	0.00109109	0.562188	0.00176099	0.562188	0.0324152	0.0306542	0.00531118	0.00268186	TSS1500;TSS1500;5'UTR;TSS1500;TSS1500	chr1:11865462-11866566	Island
MTHFR	1	11865920	cg27012203	0.00336482	0.562188	0.00250088	0.712787	0.0406275	0.0381266	0.00929533	0.0117672	TSS1500;TSS1500;5'UTR;TSS1500;TSS1500	chr1:11865462-11866566	Island
MTHFR	1	11866034	cg12751404	0.00294312	0.427822	0.00285779	0.562188	0.0335068	0.030649	0.00832903	0.00511974	1stExon;TSS200;5'UTR;TSS200;TSS200;TSS200	chr1:11865462-11866566	Island
MTHFR	1	11866085	cg02978542	0.00078	1	0.000998	0.792458	0.0456102	0.0455105	0.00645088	0.00536949	1stExon;TSS200;5'UTR;TSS200;TSS200;TSS200	chr1:11865462-11866566	Island
MTHFS	15	80146065	cg18714469	-0.000632459	0.635365	0.00317673	0.957792	0.0936074	0.0904306	0.0249151	0.0185666	Body
MTHFS	15	80185399	cg12364461	-0.0240279	0.367632	-0.00513974	0.874875	0.8976	0.902739	0.0322948	0.0122999	Body	chr15:80189006-80189695	N_Shelf
MTHFS	15	80188777	cg02196730	-0.00631661	0.874875	-0.0160226	0.874875	0.128357	0.14438	0.0401365	0.0485863	Body	chr15:80189006-80189695	N_Shore
MTHFS	15	80188894	cg07293993	-0.00462174	0.313187	-0.011649	0.0934066	0.0480527	0.0597017	0.0131765	0.0107688	Body	chr15:80189006-80189695	N_Shore
MTHFS	15	80189322	cg24858140	0.000266164	1	-0.00101613	0.957792	0.0225024	0.0235185	0.00756836	0.0093316	1stExon	chr15:80189006-80189695	Island
MTR	1	236958589	cg13567025	0.000952306	0.562188	0.00190703	0.712787	0.0325534	0.0306464	0.00742721	0.00512885	5'UTR;1stExon	chr1:236958314-236959202	Island
MTR	1	236958628	cg22427120	0.000794019	0.792458	0.0012809	0.635365	0.0431241	0.0418432	0.00433789	0.00452066	5'UTR;1stExon	chr1:236958314-236959202	Island
MTR	1	236958653	cg07093046	-0.00158386	0.712787	-0.00250464	0.712787	0.0522961	0.0548007	0.0114203	0.00534417	5'UTR;1stExon	chr1:236958314-236959202	Island
MTR	1	236958982	cg19622360	0.00041452	0.635365	0.000428044	0.562188	0.0355738	0.0351458	0.00595279	0.00761074	5'UTR;1stExon	chr1:236958314-236959202	Island
MTR	1	236961903	cg17038444	-0.0279856	0.0312188	-0.0169067	0.015984	0.897902	0.914808	0.0145605	0.0146907	Body	chr1:236958314-236959202	S_Shelf
MTR	1	237008211	cg14287403	-0.0073785	0.180569	-0.00602778	0.313187	0.941286	0.947314	0.0114118	0.00487057	Body
MTR	1	237032112	cg02391400	-0.00588899	0.635365	-0.00118684	0.874875	0.945449	0.946636	0.0118778	0.00915457	Body
MTR	1	237061516	cg08894960	-0.00848554	0.367632	-0.00485336	0.492258	0.944825	0.949679	0.00976384	0.00923179	3'UTR
MTRR	5	7869293	cg00087195	0.000389339	0.957792	0.000665875	1	0.0168952	0.0162293	0.00691696	0.0056699	1stExon;5'UTR;TSS200;1stExon	chr5:7868863-7869840	Island
MTRR	5	7869428	cg27381216	0.0107445	0.0559441	0.0095088	0.0934066	0.0734832	0.0639744	0.0110863	0.00906845	Body;TSS1500;5'UTR	chr5:7868863-7869840	Island
MTRR	5	7870577	cg10300154	-0.00617272	0.367632	-0.00484739	0.367632	0.893723	0.89857	0.0233284	0.0245645	Body;TSS1500;5'UTR	chr5:7868863-7869840	S_Shore
MUT	6	49405490	cg00016718	-0.00933771	0.492258	-0.00313468	0.635365	0.932791	0.935925	0.0107492	0.00974181	Body
MUT	6	49428313	cg12171781	0.00123724	0.427822	-0.000150169	0.492258	0.933964	0.934114	0.00672853	0.0149183	5'UTR	chr6:49430934-49431136	N_Shelf
MUT	6	49430596	cg08367673	0.00048365	0.712787	-0.000275655	0.792458	0.063346	0.0636216	0.0176081	0.00886626	TSS1500;5'UTR	chr6:49430934-49431136	N_Shore
MUT	6	49431011	cg23314742	-0.000683273	0.957792	-0.00363057	0.492258	0.0345439	0.0381745	0.00963813	0.00875863	TSS200;5'UTR;1stExon	chr6:49430934-49431136	Island
MUT	6	49431023	cg03914985	0.00582409	0.117882	0.00510332	0.117882	0.036959	0.0318557	0.00624563	0.00510862	TSS200;5'UTR;1stExon	chr6:49430934-49431136	Island
MUT	6	49431037	cg01804627	-0.00122825	0.562188	-0.00250351	0.635365	0.0286376	0.0311411	0.00733249	0.00725248	TSS200;TSS200	chr6:49430934-49431136	Island
NAT1	8	18067770	cg21172319	-0.000359543	0.957792	-0.000216609	0.712787	0.0288226	0.0290392	0.00667764	0.00472026	5'UTR;5'UTR;5'UTR;5'UTR;5'UTR;5'UTR;5'UTR;5'UTR
NAT1	8	18079816	cg18509990	0.00494641	0.562188	0.00426498	0.562188	0.946337	0.942072	0.0089268	0.0121875	Body;Body;Body;1stExon;Body;Body;Body;Body;Body
NOS1	12	117651299	cg06522206	-0.0323122	0.0312188	-0.0276712	0.041958	0.677806	0.705478	0.0255952	0.0205747	3'UTR
NOS1	12	117674278	cg02595280	-0.0063464	0.147103	-0.019104	0.263487	0.122062	0.141166	0.0279574	0.0327405	Body
NOS1	12	117696644	cg13713537	-0.00222421	0.874875	0.00115153	0.874875	0.919387	0.918235	0.0171456	0.00806217	Body
NOS1	12	117697516	cg07254987	0.00221691	0.712787	0.00169994	0.792458	0.951098	0.949398	0.00712652	0.0128033	Body
NOS1	12	117768754	cg11854928	0.000632496	0.957792	-0.000457202	0.957792	0.899946	0.900403	0.0123505	0.0136064	Body
NOS1	12	117768856	cg22207820	0.00157421	0.492258	0.000118368	0.635365	0.928141	0.928022	0.0101275	0.00587729	Body
NOS1	12	117768981	cg22827685	-0.0159587	0.635365	-0.0105008	0.492258	0.880238	0.890739	0.0173836	0.0127511	5'UTR
NOS1	12	117796245	cg02397205	0.0190381	0.562188	0.0065873	0.635365	0.877141	0.870553	0.0216092	0.0114935	5'UTR	chr12:117798076-117799448	N_Shore
NOS1	12	117797056	cg10914558	0.026061	0.367632	0.0204938	0.635365	0.2952	0.274706	0.0586414	0.0447226	5'UTR	chr12:117798076-117799448	N_Shore
NOS1	12	117797116	cg17119907	0.00771154	0.562188	0.00605626	0.792458	0.213187	0.207131	0.031847	0.0358385	5'UTR	chr12:117798076-117799448	N_Shore
NOS1	12	117797209	cg02500231	-0.00193609	0.562188	-0.00910963	0.712787	0.221897	0.231007	0.0363415	0.0357554	5'UTR	chr12:117798076-117799448	N_Shore
NOS1	12	117798077	cg18243853	0.000281254	0.957792	0.000552517	0.957792	0.04979	0.0492374	0.0111038	0.0122634	5'UTR	chr12:117798076-117799448	Island
NOS1	12	117798627	cg20285745	-0.00668	0.874875	-0.0080765	0.180569	0.111307	0.119383	0.016407	0.0209215	5'UTR	chr12:117798076-117799448	Island
NOS1	12	117799083	cg04529785	-0.0029825	0.562188	-0.0047148	0.21978	0.0197858	0.0245006	0.00635048	0.00559682	5'UTR	chr12:117798076-117799448	Island
NOS1	12	117799370	cg03538436	-0.00320145	0.562188	-0.00619056	0.21978	0.0549666	0.0611572	0.0110511	0.00418562	5'UTR;1stExon	chr12:117798076-117799448	Island
NOS1	12	117799447	cg21273407	0.000778504	0.957792	0.00234746	0.957792	0.0767336	0.0743861	0.0172681	0.0179903	5'UTR;1stExon	chr12:117798076-117799448	Island
NOS2	17	26084080	cg15088880	-0.0259372	0.313187	-0.00822865	0.562188	0.558342	0.566571	0.0342175	0.0284141	3'UTR
NOS2	17	26120155	cg18091275	-0.0111157	0.427822	-0.0336021	0.367632	0.448631	0.482233	0.0371317	0.0646798	Body	chr17:26120369-26120944	N_Shore
NOS2	17	26120370	cg05765580	0.00150271	0.957792	-0.0130264	0.635365	0.446437	0.459463	0.0572022	0.0443794	Body	chr17:26120369-26120944	Island
NOS2	17	26120756	cg02976568	0.00192647	0.427822	0.00506352	0.313187	0.047895	0.0428315	0.00765207	0.00750808	Body	chr17:26120369-26120944	Island
NOS2	17	26121059	cg04961189	-0.00114833	0.635365	-0.00219497	0.635365	0.31221	0.314405	0.0264562	0.0682045	Body	chr17:26120369-26120944	S_Shore
NOS2	17	26127438	cg26853415	0.0176023	0.957792	0.00728463	0.874875	0.785402	0.778117	0.0339174	0.0232588	1stExon;5'UTR
NOS2	17	26127480	cg02196147	0.00762308	0.427822	0.00226043	0.635365	0.90249	0.900229	0.00902154	0.0119423	1stExon;5'UTR
NOS2	17	26127522	cg06301529	-0.015211	0.117882	-0.00994323	0.0726773	0.919678	0.929622	0.00891243	0.0101641	1stExon;5'UTR
NOS3	7	150689873	cg12547085	0.0320581	0.180569	0.0254878	0.117882	0.646736	0.621248	0.0380424	0.0280782	5'UTR;TSS1500;TSS1500;TSS1500
NOS3	7	150689881	cg13224213	-0.00664526	0.635365	0.00974074	0.635365	0.437573	0.427832	0.0349422	0.0352855	5'UTR;TSS1500;TSS1500;TSS1500
NOS3	7	150690699	cg08607625	0.00656278	0.117882	0.0074433	0.0312188	0.893124	0.885681	0.00710353	0.00803304	5'UTR;TSS200;TSS200;TSS200
NOS3	7	150690733	cg13024471	0.00943307	0.117882	0.0109756	0.117882	0.909236	0.898261	0.0161026	0.0145072	5'UTR;TSS200;TSS200;TSS200
NOS3	7	150690881	cg16420354	0.0020234	0.792458	-0.000915782	0.874875	0.89968	0.900596	0.0102251	0.00958546	5'UTR;TSS200;TSS200;TSS200
NOS3	7	150690969	cg17690263	0.00561023	0.874875	0.00118428	0.957792	0.90814	0.906956	0.00848265	0.00969507	1stExon;1stExon;1stExon;Body
NOS3	7	150700728	cg16035633	0.0639645	0.00474525	0.0396027	0.010989	0.78386	0.744257	0.0273775	0.0196308	3'UTR;3'UTR;Body;Body
NOS3	7	150703765	cg00478390	0.00645642	0.254402	0.00142497	0.635365	0.900207	0.898782	0.00817735	0.00717421	Body	chr7:150705759-150706129	N_Shore
NOS3	7	150705760	cg20498962	0.00198365	0.874875	-0.0140172	0.792458	0.557693	0.57171	0.0726099	0.0464098	Body	chr7:150705759-150706129	Island
NOS3	7	150705872	cg10501602	0.0106508	0.712787	-0.00472295	0.562188	0.37966	0.384383	0.0418603	0.0512175	Body	chr7:150705759-150706129	Island
NOS3	7	150706268	cg07841866	0.0361085	0.367632	0.0168409	0.427822	0.893214	0.876374	0.0198385	0.0348997	Body	chr7:150705759-150706129	S_Shore
NOS3	7	150706321	cg07795016	0.028766	0.313187	0.00793643	0.427822	0.864916	0.85698	0.0174575	0.0192947	Body	chr7:150705759-150706129	S_Shore
NOS3	7	150706355	cg24032393	0.0883538	0.0934066	0.0382373	0.0726773	0.820251	0.782013	0.0380229	0.036177	Body	chr7:150705759-150706129	S_Shore
NOS3	7	150709463	cg25136644	0.0201022	0.562188	0.00508941	0.712787	0.877801	0.872711	0.0129941	0.00568289	3'UTR;Body	chr7:150710349-150711333	N_Shore
NOS3	7	150711138	cg02027878	0.00047341	0.792458	-0.0128243	0.874875	0.314075	0.326899	0.0468835	0.0533607	3'UTR;Body	chr7:150710349-150711333	Island
NOS3	7	150711449	cg25025646	-0.0076914	0.367632	-0.00842078	0.492258	0.147363	0.155784	0.0220846	0.0169302	3'UTR;3'UTR	chr7:150710349-150711333	S_Shore
PCFT	17	26722351	cg17743264	-0.00544891	0.562188	-0.000234912	0.792458	0.922978	0.923213	0.0117554	0.0150166	3'UTR;Body
PCFT	17	26727727	cg08582346	0.00445481	0.562188	0.00456795	0.492258	0.944671	0.940104	0.0101977	0.00980301	Body;3'UTR
PCFT	17	26732120	cg04010423	0.0235947	0.0934066	0.00614372	0.263487	0.896446	0.890302	0.0100622	0.00908764	Body	chr17:26732175-26732391	N_Shore
PCFT	17	26732191	cg21732844	-0.00766624	0.427822	-0.00517443	0.367632	0.9404	0.945575	0.0121141	0.00818112	Body	chr17:26732175-26732391	Island
PCFT	17	26732249	cg25910803	-0.000323242	1	-0.000306929	0.957792	0.863391	0.863698	0.0152349	0.0172493	Body	chr17:26732175-26732391	Island
PCFT	17	26732374	cg19822764	0.00103766	0.635365	-0.000340974	0.792458	0.897924	0.898265	0.00766639	0.0146824	Body	chr17:26732175-26732391	Island
PCFT	17	26732836	cg21732977	0.000912758	0.562188	0.00196726	0.712787	0.0391895	0.0372222	0.0117302	0.0134636	Body	chr17:26732812-26733396	Island
PCFT	17	26732984	cg15612845	0.000956144	0.712787	0.0008152	0.957792	0.0396446	0.0388294	0.00638355	0.00726914	1stExon	chr17:26732812-26733396	Island
PEMT	17	17414998	cg25392325	-0.00312316	0.957792	-0.00284011	0.792458	0.913112	0.915952	0.0125549	0.0102249	Body;Body;Body
PEMT	17	17418691	cg23714707	0.00223379	0.792458	-0.000938351	0.874875	0.894412	0.895351	0.015218	0.0168583	Body;Body;Body
PEMT	17	17440660	cg18098187	-0.0119342	0.313187	-0.00851078	0.147103	0.915715	0.924225	0.0121435	0.00646843	Body;Body;Body
PEMT	17	17463041	cg01750895	0.0199039	0.117882	0.0151826	0.147103	0.762182	0.747	0.0178965	0.0146276	Body;Body;Body	chr17:17465135-17465397	N_Shelf
PEMT	17	17465476	cg22542139	0.0074509	0.874875	0.00180527	0.874875	0.846417	0.844612	0.0265783	0.0203686	Body;Body;Body	chr17:17465135-17465397	S_Shore
PEMT	17	17479100	cg03421358	0.00469267	0.313187	0.00260308	0.712787	0.933923	0.931319	0.00904562	0.00492742	Body;Body;Body
PEMT	17	17480905	cg10687202	-0.00513244	0.957792	0.0170952	0.21978	0.858122	0.841027	0.0400542	0.0259887	5'UTR;TSS200;Body
PEMT	17	17485085	cg20458835	-0.000322095	0.874875	0.000119285	0.492258	0.940088	0.939969	0.00361707	0.0075301	5'UTR;Body
PCYT1A	3	196007281	cg20115827	0.0196497	0.313187	0.0170291	0.313187	0.873564	0.856534	0.0210409	0.0223378	5'UTR
PCYT1A	3	196010417	cg26769186	-0.000154888	0.957792	0.00344092	0.427822	0.904225	0.900784	0.0175416	0.00858856	5'UTR	chr3:196014248-196015104	N_Shelf
PCYT1A	3	196014011	cg00121562	0.00366565	0.712787	0.0115654	0.562188	0.101534	0.0899689	0.0226989	0.0230373	5'UTR	chr3:196014248-196015104	N_Shore
PCYT1A	3	196014280	cg14769265	0.000496233	1	-0.0023195	0.712787	0.055927	0.0582465	0.0112693	0.0107452	5'UTR	chr3:196014248-196015104	Island
SARDH	9	136545056	cg14284797	0.00105238	0.874875	0.00571275	0.367632	0.950137	0.944425	0.00670805	0.00889904	Body;Body
SARDH	9	136556337	cg13811879	-0.0368796	0.015984	-0.0229445	0.015984	0.818134	0.841079	0.0129835	0.0142864	Body;Body
SARDH	9	136562840	cg14001893	-0.0601844	0.0224775	-0.036128	0.0224775	0.896704	0.932832	0.036412	0.00604054	Body;Body	chr9:136566573-136566896	N_Shelf
SARDH	9	136567739	cg13709982	-0.00269965	0.562188	-0.00360558	0.562188	0.0526405	0.0562461	0.0152684	0.0125323	Body;Body	chr9:136567684-136568146	Island
SARDH	9	136568145	cg27114512	0.000383606	0.874875	-0.000847075	1	0.148291	0.149138	0.0369992	0.041617	Body;Body	chr9:136567684-136568146	Island
SARDH	9	136569664	cg14141238	0.00664099	0.792458	0.00272668	0.792458	0.911409	0.908682	0.0109177	0.0172053	Body;Body	chr9:136567684-136568146	S_Shore
SARDH	9	136571540	cg13716849	-0.014256	0.562188	-0.00716211	0.427822	0.905338	0.9125	0.0266356	0.0108991	Body;Body	chr9:136567684-136568146	S_Shelf
SARDH	9	136573518	cg13686537	0.00284826	0.427822	0.0042886	0.263487	0.968541	0.964253	0.00630875	0.00779104	Body;Body
SARDH	9	136581211	cg14163119	-0.0149412	0.874875	-0.00952955	0.712787	0.776773	0.786303	0.0240435	0.0109993	Body;Body
SARDH	9	136604996	cg21122774	0.047939	0.0224775	0.017976	0.0312188	0.868941	0.850965	0.0157107	0.00802828	5'UTR;1stExon
SHMT1	17	18231786	cg08850400	0.00270524	0.562188	0.00271609	0.492258	0.939905	0.937189	0.0108496	0.00654651	3'UTR;3'UTR
SHMT1	17	18243551	cg19055369	-0.00307096	0.635365	-0.00328094	0.562188	0.935707	0.938988	0.00782874	0.00598982	Body;Body
SHMT1	17	18264018	cg11654662	0.00605667	0.147103	0.00655077	0.117882	0.958284	0.951733	0.00515049	0.00833316	5'UTR;5'UTR	chr17:18266422-18267007	N_Shelf
SHMT1	17	18265933	cg02426414	0.00971522	0.874875	0.00610445	0.562188	0.918717	0.912613	0.00918615	0.0172938	5'UTR;5'UTR	chr17:18266422-18267007	N_Shore
SHMT1	17	18266219	cg25492364	0.00917144	0.015984	0.0302628	0.015984	0.132507	0.102244	0.0231569	0.0193665	5'UTR;5'UTR	chr17:18266422-18267007	N_Shore
SHMT1	17	18266764	cg18958584	0.0134498	0.21978	0.00995066	0.562188	0.143802	0.133852	0.0170639	0.0194438	1stExon;1stExon;5'UTR;5'UTR	chr17:18266422-18267007	Island
SHMT2	12	57623421	cg09215553	0.00439064	0.041958	0.00801825	0.0649988	0.0253688	0.0173505	0.00439535	0.00802115	TSS1500;TSS1500;1stExon;5'UTR;TSS1500;TSS1500;TSS1500;1stExon;5'UTR;Body	chr12:57623420-57623903	Island
SHMT2	12	57623452	cg01267941	-0.00106066	0.874875	-0.00315678	0.492258	0.0238827	0.0270395	0.00556688	0.0068884	TSS1500;TSS1500;1stExon;5'UTR;TSS1500;TSS1500;TSS1500;1stExon;5'UTR;Body	chr12:57623420-57623903	Island
SHMT2	12	57623699	cg23588553	-0.000503973	0.712787	-0.000396654	0.712787	0.0441907	0.0445874	0.00969936	0.0115085	Body;TSS1500;Body;TSS200;TSS1500;TSS200;Body;TSS1500	chr12:57623420-57623903	Island
SHMT2	12	57623725	cg19621579	-0.000105641	1	-0.00100088	0.957792	0.0225973	0.0235981	0.00560233	0.00734055	Body;TSS1500;Body;TSS200;TSS1500;TSS200;Body;TSS1500	chr12:57623420-57623903	Island
SHMT2	12	57623757	cg27039453	-0.00240959	0.492258	-0.00624146	0.313187	0.0538307	0.0600722	0.0154346	0.010929	Body;TSS1500;Body;TSS200;TSS1500;TSS200;Body;TSS1500	chr12:57623420-57623903	Island
SHMT2	12	57623759	cg21697007	-0.00540304	0.367632	-0.00614772	0.367632	0.0336986	0.0398463	0.0122941	0.0118274	Body;TSS1500;Body;TSS200;TSS1500;TSS200;Body;TSS1500	chr12:57623420-57623903	Island
SHMT2	12	57623761	cg10952910	0.00192544	0.874875	0.00331083	0.792458	0.076605	0.0732942	0.0187555	0.0169287	Body;TSS1500;Body;TSS200;TSS1500;TSS200;Body;TSS1500	chr12:57623420-57623903	Island
SHMT2	12	57623775	cg21549333	-0.000465811	0.957792	-0.000180727	0.874875	0.0376978	0.0378785	0.00927557	0.00885029	Body;TSS1500;Body;TSS200;TSS1500;TSS200;Body;TSS1500	chr12:57623420-57623903	Island
SHMT2	12	57623930	cg01763913	0.0011907	0.957792	0.00233639	0.635365	0.0392521	0.0369157	0.00635536	0.00664003	5'UTR;TSS1500;Body;1stExon;TSS200;Body;TSS200;Body;Body	chr12:57623420-57623903	S_Shore
SHMT2	12	57623962	cg11350278	0.00127026	0.635365	0.00289115	0.562188	0.0501229	0.0472317	0.00776313	0.00639826	5'UTR;Body;1stExon;TSS200;Body;TSS200;Body;TSS200;Body	chr12:57623420-57623903	S_Shore
SHMT2	12	57623994	cg02773601	-0.000182304	0.635365	0.000965542	1	0.0403518	0.0393862	0.00754445	0.0076549	5'UTR;Body;1stExon;TSS200;Body;TSS200;Body;TSS200;Body	chr12:57623420-57623903	S_Shore
SHMT2	12	57623997	cg12502815	0.0029004	0.712787	0.00414133	0.635365	0.0412814	0.0371401	0.00729174	0.00935482	5'UTR;Body;1stExon;TSS200;Body;TSS200;Body;TSS200;Body	chr12:57623420-57623903	S_Shore
SHMT2	12	57624530	cg11851129	-0.00837227	0.635365	-0.00339799	0.874875	0.780776	0.784174	0.0244211	0.0331742	Body;5'UTR;Body;5'UTR;5'UTR;Body;Body;Body	chr12:57623420-57623903	S_Shore
SHMT2	12	57625610	cg19535267	0.00218513	0.792458	0.000742642	1	0.938526	0.937784	0.00797766	0.0053299	Body;Body;Body;Body;Body;Body;Body;Body	chr12:57623420-57623903	S_Shore
SHMT2	12	57626296	cg12639933	-0.00163927	0.792458	-0.00211907	0.712787	0.928091	0.93021	0.0073196	0.00793452	Body;Body;Body;Body;Body;Body;Body;Body	chr12:57630106-57630469	N_Shelf
SLC19A1	21	46948365	cg17803589	-0.0180595	0.21978	-0.0117842	0.0559441	0.892664	0.904448	0.0126956	0.0103051	Body	chr21:46950586-46952286	N_Shelf
SLC19A1	21	46948702	cg03031182	0.0061648	0.427822	0.00318266	0.492258	0.939396	0.936213	0.00949121	0.00777725	Body	chr21:46950586-46952286	N_Shore
SLC19A1	21	46952285	cg16071082	-0.00425899	0.635365	-0.00449156	0.21978	0.947754	0.952246	0.00739002	0.00421626	Body	chr21:46950586-46952286	Island
SLC19A1	21	46954058	cg19074198	0.00240675	0.874875	0.000500083	0.957792	0.920078	0.919578	0.0112767	0.0114589	Body	chr21:46950586-46952286	S_Shore
SLC19A1	21	46957694	cg07844507	0.00963577	0.367632	0.0059611	0.792458	0.760819	0.754858	0.0260167	0.0315724	Body	chr21:46957315-46957916	Island
SLC19A1	21	46957834	cg04307902	0.00367051	0.492258	0.00186328	0.635365	0.928255	0.926392	0.010944	0.0081255	Body	chr21:46957315-46957916	Island
SLC19A1	21	46961669	cg18353345	0.00198146	0.427822	0.00216305	0.562188	0.0523474	0.0501843	0.00789497	0.00866557	5'UTR	chr21:46961668-46963078	Island
SLC19A1	21	46962202	cg15725933	0.00389134	0.792458	0.00197578	0.712787	0.0525598	0.050584	0.0115191	0.00673646	5'UTR	chr21:46961668-46963078	Island
TCN2	22	31003283	cg02111168	0.000809973	1	0.00565375	0.367632	0.0635708	0.0579171	0.0124343	0.00911869	5'UTR;1stExon
TRDMT1	10	17233252	cg08892082	0.00586227	0.367632	0.00425147	0.492258	0.944245	0.939993	0.00738539	0.00738193	Body;Body;Body
TRDMT1	10	17243266	cg15293750	-0.0036646	0.0726773	-0.00329511	0.0559441	0.01926	0.0225551	0.00330809	0.0032244	Body;Body;Body	chr10:17243304-17243787	N_Shore
TRDMT1	10	17243337	cg11756136	-0.000137378	0.957792	-9.54e-05	1	0.0494662	0.0495616	0.00675282	0.00658377	Body;Body;Body	chr10:17243304-17243787	Island
TRDMT1	10	17243826	cg08826264	0.0036645	0.117882	0.00479462	0.0559441	0.0272688	0.0224742	0.00570985	0.0039866	TSS200;TSS200;TSS200	chr10:17243304-17243787	S_Shore
TRDMT1	10	17243880	cg19579782	0.038225	0.0934066	0.0195992	0.117882	0.764781	0.745181	0.0201078	0.0212836	TSS200;TSS200;TSS200	chr10:17243304-17243787	S_Shore
TYMS	18	657649	cg26251069	-0.0038331	0.0934066	-0.00412267	0.0312188	0.0158088	0.0199314	0.00483617	0.00231224	3'UTR;1stExon;5'UTR	chr18:657401-658745	Island
TYMS	18	657672	cg20977660	-0.0221618	0.313187	-0.0285837	0.313187	0.134038	0.162622	0.0477949	0.0439568	3'UTR;1stExon;5'UTR	chr18:657401-658745	Island
TYMS	18	657815	cg18419020	0.00126461	0.587319	0.000953272	0.874875	0.0310218	0.0300685	0.00673062	0.00491736	3'UTR;1stExon	chr18:657401-658745	Island
TYMS	18	658176	cg25679471	0.00286208	0.427822	0.00299193	0.427822	0.0607498	0.0577579	0.00598599	0.00258306	Body;1stExon	chr18:657401-658745	Island
TYMS	18	658303	cg14276467	-0.000157323	0.635365	-3.77e-05	0.874875	0.0561414	0.0561791	0.0105477	0.00859124	Body;1stExon;5'UTR	chr18:657401-658745	Island
TYMS	18	658340	cg07479961	0.00182411	0.427822	0.0039879	0.427822	0.0370526	0.0330647	0.00701327	0.00531863	Body;TSS200	chr18:657401-658745	Island
TYMS	18	658390	cg15084758	0.00368529	0.147103	0.00715894	0.0559441	0.0407177	0.0335587	0.00739217	0.00605029	Body;TSS200	chr18:657401-658745	Island
TYMS	18	658445	cg11684611	0.00110977	0.792458	0.00131805	0.874875	0.0814886	0.0801705	0.0131271	0.0106952	Body;TSS200	chr18:657401-658745	Island
TYMS	18	658447	cg19044279	0.00162763	0.367632	0.00233298	0.427822	0.0627597	0.0604267	0.00831188	0.0107658	Body;TSS200	chr18:657401-658745	Island
TYMS	18	658673	cg13354228	0.000556506	0.874875	0.00171856	0.957792	0.0473678	0.0456492	0.00590877	0.00224499	Body;TSS1500	chr18:657401-658745	Island
TYMS	18	659725	cg09728637	0.00435592	1	0.0065741	0.313187	0.9359	0.929326	0.0115499	0.017134	Body;TSS1500	chr18:657401-658745	S_Shore
TYMS	18	660756	cg18089670	0.00200039	0.664158	0.000389491	1	0.942252	0.941863	0.00802409	0.00685417	Body	chr18:657401-658745	S_Shelf
TYMS	18	672963	cg20885593	-0.00545648	0.635365	-0.00238415	0.635365	0.938361	0.940745	0.01163	0.0132922	Body;3'UTR
Methylation values for the 43 investiged genes from the folic acid and one carbon metabolism are extracted from data obtained with the HM450k. β-diff: β-difference; Chr: chromosome; CGI: CpG Island; MMC: myelomeningocele. Nucleotide positions accord to NCBI build 37/hg19. 698 CpG probes correspond to the 43 genes, after filtering 356 CpG probes remained. P-value < 0.05 is indicated in green.

## Sheet: Table S3
Table S3. Top 75 differentially methylated CpGs investigated by HM450k and top 45 genes selected for functional gene enrichment.
				WateRmelon		IMA R-package		MMC (n=10)		Controls (n=6)		Gene group	Annotation with GREAT tool
Gene	Chr	mapinfo	Illumina ID	P-value	β-diff	P-value	β-diff	Mean	SD	Mean	SD
CAPZB	1	19732786	cg16694480	0.00474525	-0.243771	0.00474525	-0.15931	0.514587	0.0834328	0.673898	0.0534046	Body
HEYL	1	40098811	cg12634306	0.002997	-0.214438	0.00749251	-0.218835	0.443042	0.161305	0.661878	0.034319	Body
ROR1	1	64602654	cg07797372	0.000999001	0.144761	0.000999001	0.115554	0.607337	0.0524738	0.491783	0.0502635	Body
MTMR11	1	149908313	cg13476072	0.000999001	0.164204	0.0004995	0.104746	0.808815	0.0298553	0.704069	0.0643145	Body
PEAR1	1	156883745	cg13224583	0.00174825	-0.256115	0.00174825	-0.202164	0.513642	0.157883	0.715807	0.0292666	Body
ENAH	1	225838196	cg13305444	0.000999001	-0.115534	0.00174825	-0.104883	0.714827	0.0599456	0.81971	0.0333346	Body
GALNT2	1	230415343	cg00589617	0.00474525	-0.316152	0.002997	-0.229047	0.616287	0.178515	0.845334	0.0677381	3'UTR
	2	795935	cg21032567	0.00174825	-0.107724	0.002997	-0.118357	0.720063	0.0692913	0.83842	0.0328039		SNTG2 (-150618), TMEM18 (-118497)
	2	9324127	cg06153448	0.000999001	0.198956	0.002997	0.143187	0.627708	0.0496432	0.484521	0.102268		MBOAT2 (-180186), ASAP2 (-22766)
UCN	2	27530884	cg06536868	0.0004995	-0.128522	0.002997	-0.12445	0.461289	0.09212	0.585739	0.0279945	5'UTR
	2	45397874	cg20201270	0.0004995	0.146835	0.002997	0.121082	0.434628	0.105084	0.313546	0.0289872		SIX2 (-161306), SRBD1 (+440545)
	2	131094827	cg01331772	0.00174825	-0.352032	0.00174825	-0.316487	0.370442	0.180088	0.686929	0.0814939		IMP4 (-4970)
	2	202929157	cg10590964	0.002997	0.189093	0.002997	0.115975	0.799953	0.0627263	0.683979	0.0259572		FZD7 (+29848), SUMO1 (+174173)
NRP2	2	206628625	cg05348875	0.00749251	-0.258778	0.00749251	-0.171371	0.577135	0.132744	0.748506	0.0866118	Body
PLCD4	2	219472607	cg17980119	0.002997	-0.168898	0.002997	-0.109613	0.568168	0.102657	0.677781	0.0303028	TSS200
ECEL1P2	2	233251770	cg13138089	0.00174825	-0.146668	0.00174825	-0.15446	0.549679	0.195581	0.704139	0.017765	TSS200
SNED1	2	241989271	cg23491743	0.00174825	-0.159557	0.002997	-0.168502	0.669676	0.148543	0.838178	0.0356175	Body
SNED1	2	241989379	cg25241559	0.0004995	-0.150296	0.0004995	-0.168506	0.704595	0.1659	0.8731	0.00868057	Body
CC2D2A	4	15480643	cg18797590	0.00749251	0.121091	0.00749251	0.105098	0.768013	0.0675569	0.662915	0.0297008	Body
LDB2	4	16575323	cg08262002	0.00174825	0.177094	0.002997	0.108091	0.766321	0.0650445	0.65823	0.063932	Body
CYP4V2	4	187126073	cg09526685	0.00474525	-0.224604	0.00474525	-0.124559	0.765134	0.0909591	0.889693	0.0257313	Body
FLJ44606	5	126409061	cg18710053	0.00024975	-0.123917	0.00024975	-0.116521	0.230976	0.0532462	0.347497	0.0324634	5'UTR
CCNI2	5	132083532	cg08957484	0.00174825	-0.122392	0.002997	-0.128812	0.176405	0.0885187	0.305218	0.0294329	1stExon
KCTD16	5	143847362	cg18991165	0.00174825	0.172767	0.00174825	0.105081	0.91482	0.0237372	0.809739	0.0604314	Body
	6	33128923	cg16604233	0.00024975	0.16469	0.00024975	0.152887	0.730052	0.0563304	0.577164	0.0417502		HLA-DPA1 (-80437), COL11A2 (+31352)
	6	75459158	cg22322277	0.00749251	0.159695	0.00749251	0.107721	0.670791	0.0659109	0.56307	0.0661421		COL12A1 (+456608)
	6	158097037	cg10525394	0.00024975	-0.159734	0.00024975	-0.117017	0.644704	0.0696548	0.761721	0.0264579		SNX9 (-147258), ZDHHC14 (+294873)
PNLDC1	6	160241556	cg15829665	0.002997	-0.149017	0.00749251	-0.108702	0.466053	0.0984137	0.574755	0.0436068	3'UTR
PARK2	6	161836525	cg10735454	0.0004995	-0.193335	0.00024975	-0.139882	0.429347	0.0604689	0.569229	0.0389635	Body
	7	117323381	cg26310285	0.00024975	0.164821	0.00024975	0.107613	0.722764	0.0374246	0.615152	0.0521981		CTTNBP2 (+190179), CFTR (+203365)
	7	120414717	cg18264932	0.00749251	-0.15479	0.00749251	-0.121565	0.664972	0.115636	0.786537	0.0276368		TSPAN12 (+83693), KCND2 (+500996)
STMN4	8	27115956	cg11688949	0.002997	-0.137143	0.000999001	-0.139005	0.42723	0.107972	0.566235	0.0244084	TSS200
C9orf167	9	140175679	cg13416866	0.00174825	-0.147953	0.00174825	-0.158318	0.385222	0.0992812	0.54354	0.0410022	3'UTR
PRKG1	10	53287690	cg08751451	0.00749251	0.204864	0.00749251	0.149038	0.814747	0.0470767	0.665709	0.133838	Body
C10orf120	10	124459681	cg15840151	0.000999001	-0.165252	0.000999001	-0.103454	0.57697	0.072755	0.680424	0.0458234	TSS1500
YPEL4	11	57417949	cg03773647	0.0004995	-0.163595	0.00024975	-0.104261	0.55168	0.0764547	0.655941	0.0125994	TSS1500
SHANK2	11	70484490	cg00447817	0.00174825	-0.127696	0.00174825	-0.126868	0.681789	0.0625009	0.808657	0.0463029	Body
SHANK2	11	70560211	cg07192048	0.002997	-0.248629	0.002997	-0.211207	0.407536	0.0918594	0.618743	0.103295	Body
SHANK2	11	70673256	cg04262428	0.00174825	0.109331	0.0004995	0.101021	0.28371	0.0417311	0.182689	0.0307275	Body
SHANK2	11	70760166	cg25885280	0.00474525	-0.125045	0.00749251	-0.108285	0.534819	0.0642124	0.643104	0.0484782	Body
ODZ4	11	78761473	cg20831648	0.00474525	-0.118781	0.00474525	-0.102824	0.656527	0.0796283	0.759351	0.0371213	Body
	11	116328665	cg11921539	0.00283588	-0.121703	0.00024975	-0.111082	0.46279	0.0696163	0.573872	0.0135282		CADM1 (-953533), BUD13 (+315038)
	11	119662882	cg09938664	0.00024975	-0.10559	0.00024975	-0.108225	0.398752	0.0409254	0.506977	0.0325748		PVRL1 (-63089), TRIM29 (+346278)
PRDM10	11	129793108	cg16983588	0.0004995	0.258215	0.0004995	0.166119	0.638492	0.0941945	0.472373	0.0404792	Body
NTF3	12	5543269	cg27423216	0.00024975	-0.24511	0.00024975	-0.264621	0.400193	0.116869	0.664814	0.0444159	Body
FBRSL1	12	133135463	cg20454518	0.000999001	-0.104321	0.00174825	-0.10732	0.317736	0.0438774	0.425055	0.0484163	Body
	13	27498239	cg23681440	0.00024975	0.12823	0.00024975	0.139632	0.576595	0.0521384	0.436963	0.0329511		GPR12 (-163318), USP12 (+247793)
C13orf33	13	31481184	cg13251181	0.002997	0.131795	0.00749251	0.141921	0.578813	0.102417	0.436892	0.0154588	Body
	13	33455187	cg10288525	0.00402183	0.20759	0.00174825	0.129639	0.803981	0.0702856	0.674342	0.0359677		KL (-135383), PDS5B (+294624)
BMP4	14	54419614	cg08046044	0.0004995	-0.120901	0.000999001	-0.120694	0.176446	0.0465658	0.297139	0.0269509	5'UTR
	14	101175970	cg18089426	0.000999001	0.136065	0.00174825	0.142863	0.733925	0.089887	0.591062	0.0574419		BEGAIN (-141564), DLK1 (-17193)
ARNT2	15	80853140	cg13148921	0.0004995	-0.234661	0.00174825	-0.214229	0.390288	0.113989	0.604517	0.131736	Body
CPEB1	15	83317526	cg17453840	0.002997	-0.12862	0.00749251	-0.137297	0.700945	0.156756	0.838242	0.0254763	TSS1500
FLYWCH1	16	2975552	cg01215511	0.00474525	-0.228079	0.00474525	-0.160669	0.63621	0.159801	0.796879	0.02889	5'UTR
ABAT	16	8806531	cg01881182	0.00174825	-0.200676	0.00474525	-0.153862	0.415577	0.0724363	0.569439	0.0812966	5'UTR
ABAT	16	8806569	cg16586594	0.0004995	-0.182377	0.0004995	-0.186804	0.341151	0.083922	0.527956	0.0828148	5'UTR
ABAT	16	8806690	cg08834902	0.00474525	-0.232765	0.00474525	-0.163005	0.534618	0.095043	0.697622	0.063237	5'UTR
TEPP	16	58019866	cg04370442	0.00474525	-0.153035	0.00749251	-0.164093	0.713707	0.212218	0.8778	0.0229926	Body
TEPP	16	58019893	cg12499872	0.0004995	-0.310303	0.0004995	-0.149297	0.72859	0.170482	0.877887	0.0136488	Body
KCNAB3	17	7832680	cg15951188	0.00474525	-0.184907	0.00474525	-0.186521	0.579939	0.142851	0.766459	0.0454353	1stExon
CNTNAP1	17	40838983	cg16308533	0.0004995	-0.173757	0.000999001	-0.192633	0.664899	0.149625	0.857532	0.0430072	Body
CNTNAP1	17	40839022	cg11629889	0.00024975	-0.144652	0.000999001	-0.162928	0.713559	0.127093	0.876486	0.0281047	Body
QRICH2	17	74270190	cg09812376	0.00564189	0.187281	0.00474525	0.195304	0.507133	0.0957059	0.311829	0.130477	3'UTR
	19	7934807	cg23995446	0.00749251	0.117579	0.00474525	0.114181	0.225123	0.111239	0.110942	0.033601		LRRC8E (-18582), EVI5L (+23379)
SLC1A6	19	15121333	cg12695707	0.00024975	-0.268702	0.0004995	-0.159084	0.647062	0.0800906	0.806147	0.0594582	TSS1500
SLC1A6	19	15121509	cg09470638	0.000999001	-0.250368	0.00476996	-0.135057	0.674457	0.105322	0.809514	0.0414086	TSS200
SLC1A6	19	15121531	cg02489552	0.00024975	-0.137277	0.00024975	-0.214627	0.465551	0.127775	0.680178	0.0750622	TSS200
LRFN1	19	39799037	cg26910511	0.00474525	-0.143429	0.002997	-0.159262	0.693987	0.141755	0.853249	0.0456614	Body
R3HDML	20	42965025	cg25779645	0.00749251	-0.1629	0.00749251	-0.102951	0.549012	0.0822269	0.651963	0.0259219	TSS1500
SOX18	20	62679635	cg02231404	0.000999001	-0.199833	0.000999001	-0.208985	0.324358	0.121897	0.533343	0.0375396	Body
SOX18	20	62679713	cg22138735	0.0004995	-0.171134	0.0004995	-0.171522	0.154486	0.0596038	0.326008	0.0564749	Body
	22	19141030	cg14372705	0.00174825	0.205484	0.00174825	0.140253	0.640732	0.0855683	0.500479	0.0448279		GSC2 (-3235)
	22	28074071	cg16331674	0.002997	-0.252682	0.00174825	-0.111256	0.763443	0.102161	0.874698	0.010463		MN1 (+123414)
	22	28074146	cg16084133	0.000999001	-0.165212	0.0004995	-0.152066	0.683501	0.12426	0.835568	0.018246		MN1 (+123339)
SELM	22	31500896	cg21361322	0.00474525	-0.387618	0.00474525	-0.13029	0.76665	0.130947	0.89694	0.0113964	3'UTR
Nucleotide positions accord to NCBI build 37/hg19. Selection is performed after analysis with two pipelines and application of two selection criteria: i) absolute β-value difference > 0.10 and ii) P-value < 0.05. β-diff: β-difference; Chr: chromosome; MMC: myelomeningocele; SD: standard deviation. The GREAT tool was utilized to find associated genes for the unannotated CpGs. Findings are written …

## Sheet: Table S4
Table S4. Top 40 gene ontology processes associated with top 45 differentially methylated genes from the HM450k study.
GO ID	GO name	Sorted ratio	Adjusted P-value	Involved genes
GO:0005737	cytoplasm	16 out of 6554	6.16e-08	ARNT2, CAPZB, CC2D2A, CPEB1, ENAH, FLYWCH1, HEYL, KCNAB3, ODZ4, PARK2, PLCD4, PRKG1, ROR1, SELM, SHANK2, STMN4
GO:0045944	positive regulation of transcription from RNA polymerase II promoter	7 out of 960	7.4e-06	ARNT2, BMP4, HEYL, LDB2, NTF3, PARK2, SOX18
GO:0031175	neuron projection development	4 out of 115	8.24867e-06	CAPZB, CNTNAP1, STMN4, UCN
GO:0043005	neuron projection	5 out of 303	8.24867e-06	ABAT, ODZ4, PARK2, SHANK2, STMN4
GO:0017124	SH3 domain binding	4 out of 117	8.25e-06	CNTNAP1, ENAH, PARK2, SHANK2
GO:0005886	plasma membrane	11 out of 4423	1.38e-05	CPEB1, ENAH, KCNAB3, KCTD16, LRFN1, NRP2, PEAR1, PLCD4, PRKG1, ROR1, SHANK2
GO:0045202	synapse	5 out of 435	2.68e-05	CPEB1, ENAH, KCTD16, LRFN1, SHANK2
GO:0005576	extracellular region	8 out of 2132	2.72019e-05	BMP4, GALNT2, NRP2, NTF3, R3HDML, SNED1, TEPP, UCN
GO:0045211	postsynaptic membrane	4 out of 204	4.179e-05	CPEB1, KCTD16, LRFN1, SHANK2
GO:0005634	nucleus	12 out of 6525	4.18e-05	ARNT2, CPEB1, FLYWCH1, HEYL, LDB2, ODZ4, PARK2, PLCD4, PNLDC1, PRDM10, SOX18, YPEL4
GO:0060548	negative regulation of cell death	3 out of 56	4.86333e-05	BMP4, PARK2, UCN
GO:0016020	membrane	13 out of 8447	7.51884e-05	CAPZB, CNTNAP1, CPEB1, CYP4V2, GALNT2, KCTD16, LRFN1, NRP2, PEAR1, PLCD4, PNLDC1, ROR1, SHANK2
GO:0030424	axon	4 out of 259	7.51885e-05	CNTNAP1, NRP2, STMN4, UCN
GO:0005515	protein binding	13 out of 8511	7.52e-05	BMP4, CNTNAP1, ENAH, GALNT2, HEYL, NTF3, PARK2, PRDM10, PRKG1, ROR1, SELM, SHANK2, UCN
GO:0042995	cell projection	5 out of 643	8.48e-05	CC2D2A, CPEB1, ENAH, SHANK2, STMN4
GO:0030054	cell junction	5 out of 692	0.000113587	CPEB1, ENAH, KCTD16, LRFN1, SHANK2
GO:0046872	metal ion binding	9 out of 4006	0.000152153	ABAT, CPEB1, CYP4V2, FLYWCH1, GALNT2, NRP2, PARK2, PLCD4, PRDM10
GO:0007411	axon guidance	4 out of 393	0.000283972	CNTNAP1, ENAH, NRP2, NTF3
GO:0010629	negative regulation of gene expression	3 out of 132	0.000371153	BMP4, HEYL, UCN
GO:0014069	postsynaptic density	3 out of 135	0.000371153	CPEB1, LRFN1, SHANK2
GO:0016021	integral component of membrane	10 out of 5851	0.000371153	CNTNAP1, CYP4V2, GALNT2, KCNAB3, LRFN1, NRP2, ODZ4, PEAR1, PNLDC1, ROR1
GO:0021675	nerve development	2 out of 17	0.000403912	NRP2, NTF3
GO:0051145	smooth muscle cell differentiation	2 out of 20	0.000539433	BMP4, NTF3
GO:0030036	actin cytoskeleton organization	3 out of 166	0.000587679	CAPZB, ENAH, PRKG1
GO:0042056	chemoattractant activity	2 out of 25	0.000782821	BMP4, NTF3
GO:0050804	regulation of synaptic transmission	2 out of 27	0.000847719	NTF3, PARK2
GO:0032967	positive regulation of collagen biosynthetic process	2 out of 27	0.000847719	BMP4, UCN
GO:0045776	negative regulation of blood pressure	2 out of 28	0.000880149	ABAT, UCN
GO:0001944	vasculature development	2 out of 29	0.000912566	BMP4, SOX18
GO:0005794	Golgi apparatus	5 out of 1232	0.000961014	GALNT2, PARK2, PRKG1, SELM, STMN4
GO:0007507	heart development	3 out of 217	0.00100939	BMP4, NRP2, SOX18
GO:0050918	positive chemotaxis	2 out of 35	0.00121056	BMP4, NTF3
GO:1901215	negative regulation of neuron death	2 out of 37	0.00131343	PARK2, UCN
GO:0001525	angiogenesis	3 out of 250	0.00139973	BMP4, NRP2, SOX18
GO:0010595	positive regulation of endothelial cell migration	2 out of 41	0.00149541	BMP4, NRP2
GO:0007165	signal transduction	6 out of 2293	0.00149541	ARNT2, CNTNAP1, NTF3, ODZ4, PLCD4, PRKG1
GO:0015631	tubulin binding	2 out of 45	0.00164941	PARK2, STMN4
GO:0001942	hair follicle development	2 out of 45	0.00164941	LDB2, SOX18
GO:0035176	social behavior	2 out of 45	0.00164941	SHANK2, UCN
GO:0003151	outflow tract morphogenesis	2 out of 46	0.00168093	HEYL, SOX18
GO ID: Gene Ontology Identification.

## Sheet: Table S5
Table S5. Highly significant differentially methylated CpGs investigated by HM450k based on p-value < 0,001.
				WateRmelon		IMA R-package		MMC (n=10)		Controls (n=6)
Gene	Illumina ID	Chr	MAPINFO	P-value	β-diff	P-value	β-diff	Mean	SD	Mean	SD	Gene group	Relation to CpG island	CpG island
A2BP1;A2BP1	cg04383979	16	6692245	0.00024975	-0.0152227	0.00024975	-0.0551516	0.119854	0.175006	0.0212085	0.0195454	5'UTR;5'UTR
ABAT;ABAT	cg16586594	16	8806569	0.0004995	-0.182377	0.0004995	-0.186804	0.341151	0.527956	0.083922	0.0828148	5'UTR;TSS1500
ABCA3	cg02543796	16	2389102	0.00024975	-0.0439288	0.00024975	-0.0189509	0.878426	0.897377	0.00823503	0.00866271	5'UTR	N_Shore	chr16:2389706-2392164
ABLIM1;ABLIM1;ABLIM1	cg12403162	10	116394557	0.00024975	0.0688857	0.0004995	0.0356957	0.856147	0.820451	0.0174754	0.00925136	Body;Body;Body	S_Shelf	chr10:116391466-116391827
ACACA;ACACA;ACACA;ACACA;ACACA	cg07834934	17	35570162	0.0004995	-0.0749771	0.0004995	-0.0458455	0.687731	0.733576	0.0186485	0.0197422	Body;Body;Body;Body;Body
ACVR1C;ACVR1C;ACVR1C;ACVR1C	cg18061904	2	158454110	0.00024975	-0.0142791	0.00024975	-0.0219783	0.0354099	0.0573882	0.00454068	0.0087777	TSS200;Body;Body;Body	Island	chr2:158453799-158454111
ACVRL1	cg23640701	12	52301634	0.0004995	0.0730195	0.0004995	0.0359831	0.92074	0.884757	0.014828	0.0172841	5'UTR	S_Shore	chr12:52300801-52301583
ADAM30	cg23131777	1	120438925	0.000999001	0.175722	0.000999001	0.050531	0.836888	0.786357	0.0263774	0.018851	1stExon	N_Shore	chr1:120439013-120439220
ADAMTS9	cg25859972	3	64670515	0.0004995	-0.0180508	0.0004995	-0.0905418	0.214794	0.305335	0.0361171	0.0333727	Body	N_Shore	chr3:64671087-64673957
ADRA2A	cg05329352	10	112838983	0.000999001	-0.0290724	0.0004995	-0.164103	0.468377	0.63248	0.0741778	0.0406849	1stExon	Island	chr10:112835990-112839303
AGAP1;AGAP1	cg27634020	2	236890542	0.0004995	-0.0897944	0.000999001	-0.106545	0.303331	0.409876	0.0456528	0.0357947	Body;Body
ANXA4	cg01908444	2	70007607	0.000999001	-0.083708	0.000999001	-0.0495951	0.563605	0.6132	0.0215024	0.0151637	5'UTR
APOBEC1	cg05366052	12	7802129	0.00024975	0.0427099	0.00024975	0.0294238	0.911579	0.882155	0.0117508	0.00946411	3'UTR
AQP6	cg04462774	12	50368110	0.00024975	0.0768861	0.00024975	0.0602638	0.818565	0.758301	0.0202737	0.0227274	Body
ARFGAP1;ARFGAP1	cg26280578	20	61916036	0.00024975	-0.088231	0.00024975	-0.083521	0.748109	0.831629	0.0333583	0.0224118	Body;Body	Island	chr20:61915934-61916290
ARFGAP1;ARFGAP1	cg18857588	20	61916279	0.00024975	-0.0724315	0.00024975	-0.0684039	0.726786	0.79519	0.0299131	0.0122254	Body;Body	Island	chr20:61915934-61916290
ARFGAP1;ARFGAP1	cg17062171	20	61916072	0.000999001	-0.0568801	0.0004995	-0.069227	0.743797	0.813024	0.0343727	0.0188165	Body;Body	Island	chr20:61915934-61916290
ARHGEF4;ARHGEF4	cg13602816	2	131674221	0.00024975	-0.0345736	0.00024975	-0.0717519	0.416589	0.48834	0.037495	0.0274688	TSS200;TSS200	S_Shore	chr2:131673686-131674150
ASCL2	cg20392764	11	2293117	0.00024975	-0.155804	0.00024975	-0.0667225	0.814938	0.88166	0.0571158	0.0177803	TSS1500	S_Shore	chr11:2290104-2292932
ATG4B;ATG4B	cg08969328	2	242602335	0.0004995	-0.0794849	0.000999001	-0.0574735	0.561152	0.618626	0.0171302	0.0344161	Body;Body	N_Shelf	chr2:242606078-242606560
ATP2A1;ATP2A1	cg10436792	16	28889110	0.00024975	0.0799254	0.00024975	0.0289654	0.909392	0.880426	0.0101857	0.0107853	TSS1500;TSS1500	N_Shore	chr16:28890954-28891868
ATP8B4	cg20023184	15	50150583	0.000999001	0.0478192	0.00024975	0.0509695	0.851788	0.800818	0.0226642	0.018931	3'UTR
BCAR1;BCAR1;BCAR1;BCAR1;BCAR1;BCAR1;BCAR1;BCAR1;BCAR1	cg04775304	16	75266396	0.00024975	0.0414042	0.00024975	0.0288413	0.906408	0.877567	0.00905723	0.00484989	Body;Body;Body;Body;Body;Body;Body;Body;Body	N_Shelf	chr16:75269028-75269879
BFSP2	cg10218777	3	133180261	0.00024975	-0.0537108	0.000999001	-0.0311061	0.888952	0.920058	0.020777	0.0102807	Body
BMP4;BMP4;BMP4	cg01873886	14	54419825	0.0004995	-0.0439895	0.0004995	-0.0645336	0.0468963	0.11143	0.0160758	0.0267246	5'UTR;5'UTR;5'UTR	N_Shore	chr14:54420184-54422958
BMP4;BMP4;BMP4	cg08046044	14	54419614	0.0004995	-0.120901	0.000999001	-0.120694	0.176446	0.297139	0.0465658	0.0269509	5'UTR;5'UTR;5'UTR	N_Shore	chr14:54420184-54422958
BMPER	cg26193418	7	33973655	0.00024975	0.0340013	0.00024975	0.0184659	0.924623	0.906157	0.00441066	0.00604358	Body
C10orf120	cg15840151	10	124459681	0.000999001	-0.165252	0.000999001	-0.103454	0.57697	0.680424	0.072755	0.0458234	TSS1500
C11orf71;RBM7	cg12821632	11	114271328	0.00024975	-0.00507481	0.000999001	-0.00783641	0.0156312	0.0234676	0.00274836	0.00351538	TSS200;TSS200	Island	chr11:114270799-114271690
C14orf37	cg27295288	14	58616337	0.00024975	-0.0899304	0.00024975	-0.0393875	0.88336	0.922747	0.0232507	0.00719784	5'UTR	N_Shore	chr14:58618291-58619220
C17orf76;C17orf76	cg08783616	17	16389293	0.0004995	0.0891303	0.00024975	0.0710646	0.578161	0.507097	0.0352343	0.0160313	Body;Body
C19orf76;PRMT1;PRMT1;PRMT1	cg19309676	19	50191439	0.000999001	-0.0247849	0.0004995	-0.105704	0.585359	0.691063	0.0492996	0.0244514	TSS1500;Body;Body;Body	Island	chr19:50191330-50191559
C1orf168;C1orf168	cg16347256	1	57285160	0.0004995	-0.0713956	0.000999001	-0.0424826	0.838262	0.880745	0.0330779	0.0181238	1stExon;5'UTR
C20orf56	cg08582485	20	22557518	0.00024975	-0.00789974	0.0004995	-0.0361493	0.137605	0.173754	0.0141548	0.0123029	Body	Island	chr20:22557517-22559240
C9orf98	cg13811630	9	135628868	0.00024975	0.0400625	0.00024975	0.0185891	0.900854	0.882265	0.00368232	0.00709239	Body
CADPS;CADPS;CADPS	cg02719752	3	62861245	0.000999001	-0.0110205	0.000999001	-0.019875	0.0740656	0.0939406	0.0077296	0.0104423	TSS200;TSS200;TSS200	S_Shore	chr3:62859617-62861190
CAMK2B;CAMK2B;CAMK2B;CAMK2B;CAMK2B;CAMK2B;CAMK2B;CAMK2B	cg23765086	7	44348976	0.00024975	-0.0818106	0.0004995	-0.0672842	0.683737	0.751021	0.0465424	0.0133085	Body;Body;Body;Body;Body;Body;Body;Body	N_Shore	chr7:44349111-44349716
CCDC105	cg05923226	19	15121516	0.00024975	-0.0616765	0.00024975	-0.151973	0.454643	0.606617	0.0738636	0.0580496	TSS200	N_Shore	chr19:15121590-15122143
CCDC105	cg02489552	19	15121531	0.00024975	-0.137277	0.00024975	-0.214627	0.465551	0.680178	0.127775	0.0750622	TSS200	N_Shore	chr19:15121590-15122143
CCDC105	cg12695707	19	15121333	0.00024975	-0.268702	0.0004995	-0.159084	0.647062	0.806147	0.0800906	0.0594582	TSS1500	N_Shore	chr19:15121590-15122143
CCDC140	cg03539789	2	223167170	0.000999001	-0.0192421	0.000999001	-0.0891826	0.291859	0.381042	0.0530632	0.0279356	5'UTR	N_Shore	chr2:223167205-223167560
CCKBR	cg04467334	11	6291927	0.00024975	-0.204204	0.000999001	-0.0835191	0.745314	0.828833	0.0566962	0.0212926	Body	N_Shore	chr11:6292256-6292693
CDKN3;CDKN3	cg04290510	14	54864231	0.000999001	-0.0136942	0.000999001	-0.0178627	0.0543621	0.0722248	0.00645686	0.00893331	Body;Body	Island	chr14:54863423-54864254
CEBPA;LOC80054	cg21574404	19	33792714	0.0004995	-0.00549031	0.000999001	-0.0094705	0.0142732	0.0237437	0.00352667	0.00409641	1stExon;TSS1500	Island	chr19:33792061-33794944
CHFR;CHFR;CHFR;CHFR;CHFR	cg01688293	12	133428407	0.00024975	-0.0279964	0.00024975	-0.0310499	0.79028	0.82133	0.0123667	0.0131926	Body;Body;Body;Body;Body	N_Shore	chr12:133429925-133430579
CHIT1	cg24533917	1	203200291	0.000999001	0.0535738	0.000999001	0.0305841	0.868629	0.838044	0.0127906	0.0173939	TSS1500
CHSY1	cg12361046	15	101753877	0.00024975	-0.0321402	0.000999001	-0.0217599	0.908816	0.930576	0.0113468	0.00904498	Body
CLEC4GP1	cg13544883	19	7852051	0.00024975	-0.201952	0.00024975	-0.0784976	0.738545	0.817043	0.0407736	0.0229227	TSS1500	N_Shore	chr19:7852932-7854557
CLEC4GP1	cg24889914	19	7852204	0.00024975	-0.0262231	0.00024975	-0.103914	0.385213	0.489126	0.0558418	0.0193514	TSS200	N_Shore	chr19:7852932-7854557
CLEC4GP1	cg10162210	19	7852238	0.000999001	-0.0178935	0.000999001	-0.0547119	0.106895	0.161607	0.0208419	0.0187103	TSS200	N_Shore	chr19:7852932-7854557
CLIP2;CLIP2	cg09383187	7	73819814	0.000999001	0.0317487	0.0004995	0.0247044	0.751089	0.726384	0.0122714	0.00831684	3'UTR;3'UTR
CLIP4	cg07285673	2	29337984	0.000999001	0.0144558	0.000999001	0.0347681	0.111561	0.0767925	0.0326986	0.00754663	TSS1500	Island	chr2:29337983-29338909
CLNK	cg00865429	4	10592777	0.0004995	0.0550273	0.0004995	0.0373373	0.78304	0.745703	0.0160365	0.010258	Body
CNO	cg20644952	4	6717431	0.000999001	0.0486571	0.00024975	0.0546858	0.651445	0.596759	0.0281193	0.0176737	TSS1500	N_Shore	chr4:6717899-6718549
CNTNAP1	cg11629889	17	40839022	0.00024975	-0.144652	0.000999001	-0.162928	0.713559	0.876486	0.127093	0.0281047	Body	Island	chr17:40838849-40839062
CNTNAP1	cg16308533	17	40838983	0.0004995	-0.173757	0.000999001	-0.192633	0.664899	0.857532	0.149625	0.0430072	Body	Island	chr17:40838849-40839062
CNTNAP1	cg07871971	17	40839766	0.000999001	-0.136802	0.000999001	-0.0428306	0.907496	0.950327	0.0479302	0.0106581	Body	Island	chr17:40839488-40840013
COL1A1	cg18618815	17	48275324	0.000999001	0.0566174	0.000999001	0.138349	0.525653	0.387304	0.0680658	0.0691489	Body	N_Shore	chr17:48276877-48279008
CRCP;CRCP;CRCP;CRCP;CRCP	cg19072291	7	65617362	0.00024975	0.0453208	0.00024975	0.03898	0.865168	0.826188	0.0099399	0.0232555	3'UTR;3'UTR;Body;3'UTR;3'UTR
CTDSPL;CTDSPL	cg13430960	3	37926307	0.00024975	0.0248431	0.0004995	0.0151645	0.923647	0.908483	0.00892285	0.00351816	Body;Body
DACH1;DACH1;DACH1	cg04545942	13	72253329	0.000999001	-0.0302228	0.0004995	-0.0175108	0.934448	0.951958	0.0084133	0.00982915	Body;Body;Body	S_Shelf	chr13:72249084-72249356
DAK;DDB1	cg26024868	11	61100252	0.0004995	0.0107445	0.0004995	0.0171565	0.0466182	0.0294617	0.00591443	0.00650936	TSS1500;Body	Island	chr11:61100073-61100972
DAXX;DAXX;DAXX;DAXX	cg23090446	6	33287520	0.000999001	-0.066206	0.000999001	-0.0218105	0.850601	0.872412	0.0105722	0.00718008	Body;Body;Body;Body	N_Shore	chr6:33288733-33289008
DENND2C	cg11395799	1	115213248	0.00024975	0.0184979	0.00024975	0.0480895	0.132147	0.0840572	0.0203037	0.0123225	TSS1500	S_Shore	chr1:115212239-115212985
DMRT3	cg14067101	9	975825	0.000999001	-0.0134554	0.0004995	-0.068726	0.219668	0.288394	0.0354215	0.0241003	TSS1500	N_Shore	chr9:976162-977828
DNAJC12;DNAJC12	cg16201598	10	69590684	0.00024975	-0.0777932	0.000999001	-0.0674124	0.741319	0.808732	0.0271389	0.0179495	Body;Body
DRD2;DRD2	cg21013206	11	113347208	0.000999001	0.0949501	0.0004995	0.0498704	0.808506	0.758635	0.0136755	0.046326	TSS1500;TSS1500	S_Shore	chr11:113345068-113346328
DYNC1LI1	cg24570716	3	32607980	0.00024975	-0.0529607	0.0004995	-0.0329494	0.853977	0.886926	0.00606916	0.0184846	Body	N_Shelf	chr3:32611700-32612763
EDAR	cg26888063	2	109605969	0.0004995	0.0284577	0.000999001	0.017169	0.91334	0.896171	0.00929852	0.0084055	TSS200
EDIL3	cg01072952	5	83679364	0.0004995	-0.00778773	0.000999001	-0.0379824	0.299518	0.337501	0.0190989	0.0160886	Body	N_Shore	chr5:83679584-83680720
EGFL7;EGFL7	cg05936059	9	139561004	0.000999001	0.0168337	0.000999001	0.0260558	0.0629836	0.0369277	0.0172919	0.00588954	5'UTR;5'UTR	Island	chr9:139559804-139561005
EGFR;EGFR;EGFR	cg18071865	7	55224895	0.00024975	-0.0101544	0.000999001	-0.0294385	0.0972096	0.126648	0.0161137	0.0148096	Body;Body;Body
EN1	cg02739346	2	119600519	0.00024975	-0.034549	0.0004995	-0.0401509	0.113641	0.153792	0.0202264	0.0138508	Body	Island	chr2:119599458-119600966
EPS15	cg14407667	1	51985209	0.00024975	0.0131902	0.0004995	0.0243816	0.09229	0.0679084	0.00852632	0.00571512	TSS1500	Island	chr1:51984547-51985216
ETNK2	cg21535580	1	204121899	0.0004995	0.122904	0.000999001	0.0477487	0.842781	0.795033	0.0223309	0.0144107	TSS1500	S_Shore	chr1:204120398-204121109
F12	cg19718508	5	176831858	0.000999001	0.0565812	0.0004995	0.0602314	0.576979	0.516748	0.0262446	0.0342244	Body	S_Shore	chr5:176830275-176831639
FA2H	cg07085287	16	74753051	0.00024975	0.033969	0.00024975	0.0197429	0.927908	0.908165	0.00392262	0.00951429	Body	S_Shore	chr16:74752697-74752910
FAM110A;FAM110A	cg02697721	20	819800	0.000999001	-0.0464532	0.0004995	-0.024655	0.892857	0.917512	0.013184	0.00854452	5'UTR;5'UTR	N_Shore	chr20:821674-822500
FAM164C;FAM164C;FAM164C;FAM164C	cg05428298	14	75536360	0.000999001	0.0179626	0.000999001	0.0328406	0.0871786	0.0543381	0.0222472	0.0138202	1stExon;5'UTR;1stExon;5'UTR	Island	chr14:75535825-75536376
FAM73A	cg10624729	1	78298207	0.00024975	-0.0122413	0.00024975	-0.0113858	0.937726	0.949111	0.00494574	0.00320898	Body
FAT3	cg08778805	11	92572717	0.00024975	0.0367564	0.00024975	0.0180728	0.889107	0.871034	0.00946816	0.00772364	Body
FBRSL1	cg06791426	12	133135361	0.00024975	-0.0194083	0.00024975	-0.140432	0.23038	0.370812	0.0253209	0.0464152	Body	Island	chr12:133135293-133135722
FBXO32;FBXO32	cg06184056	8	124545375	0.00024975	-0.026202	0.00024975	-0.0190219	0.928158	0.94718	0.00807324	0.00385466	TSS1500;Body
FGF5;FGF5	cg18638496	4	81187198	0.000999001	-0.00935889	0.00024975	-0.0190784	0.0650454	0.0841238	0.00800337	0.00781164	TSS1500;TSS1500	N_Shore	chr4:81187494-81187913
FLJ40125	cg05260085	19	46003095	0.0004995	-0.118445	0.00024975	-0.0946794	0.60094	0.69562	0.0537386	0.0176447	Body	S_Shore	chr19:46001830-46002686
FLJ44606;FLJ44606	cg18710053	5	126409061	0.00024975	-0.123917	0.00024975	-0.116521	0.230976	0.347497	0.0532462	0.0324634	5'UTR;5'UTR	Island	chr5:126409006-126409327
FOXA1	cg03772350	14	38061458	0.000999001	-0.0152611	0.000999001	-0.0549528	0.108603	0.163556	0.0279049	0.02369	Body	Island	chr14:38060841-38062119
FOXP1;FOXP1	cg06241812	3	71293694	0.00024975	0.0375632	0.00024975	0.0175841	0.894877	0.877292	0.00620266	0.00358117	5'UTR;5'UTR
FRZB	cg01735082	2	183719355	0.000999001	0.0801299	0.000999001	0.0465557	0.817678	0.771122	0.0182587	0.0200737	Body
FSCN1	cg13266018	7	5637739	0.000999001	0.0513087	0.000999001	0.0406779	0.773813	0.733135	0.0186557	0.0310759	Body	S_Shelf	chr7:5632335-5634555
FSTL4	cg19005955	5	132938694	0.00024975	-0.0329995	0.00024975	-0.115848	0.197624	0.313471	0.0446396	0.02702	Body
FUT2;FUT2	cg08873673	19	49199217	0.000999001	-0.0568663	0.000999001	-0.0198384	0.796946	0.816785	0.00994174	0.00705569	TSS200;TSS200	N_Shore	chr19:49199964-49200184
GABARAP	cg09949713	17	7146708	0.00024975	0.0168819	0.00024975	0.0273904	0.0706981	0.0433077	0.0156752	0.00361258	TSS1500	Island	chr17:7145479-7146709
GDPD5	cg01804528	11	75167027	0.000999001	0.0294003	0.000999001	0.0181988	0.923216	0.905017	0.0113604	0.00459322	Body
GGT7	cg17250863	20	33451272	0.00024975	-0.0287629	0.00024975	-0.0309168	0.933819	0.964736	0.0625262	0.00250129	Body	Island	chr20:33451148-33451374
GLI3	cg03652257	7	42006676	0.00024975	0.0494001	0.00024975	0.0181385	0.871546	0.853407	0.00915666	0.00615204	Body	S_Shore	chr7:42005067-42006121
GOLGA7B	cg02681733	10	99609982	0.00024975	-0.00608584	0.0004995	-0.00955389	0.0280026	0.0375565	0.00368191	0.00501697	TSS200	Island	chr10:99609425-99610116
GPHN;GPHN	cg13489987	14	67292488	0.000999001	-0.0590428	0.00024975	-0.0394709	0.838971	0.878442	0.0147232	0.00846008	Body;Body
GPN2	cg05391643	1	27214630	0.00024975	-0.0594732	0.00024975	-0.0534728	0.629923	0.683396	0.0412049	0.00991096	Body	N_Shore	chr1:27216161-27217045
GPR137B	cg16044595	1	236304396	0.000999001	-0.0133613	0.000999001	-0.0595599	0.379594	0.439154	0.036577	0.02159	TSS1500	N_Shore	chr1:236304758-236305025
GPR62	cg01844642	3	51989764	0.000999001	-0.0101811	0.000999001	-0.0822593	0.393197	0.475456	0.0461221	0.0173506	1stExon	Island	chr3:51989763-51990639
GRIK5	cg14036830	19	42503207	0.00024975	-0.0214822	0.00024975	-0.0350329	0.0281237	0.0631566	0.00663978	0.0204668	Body	Island	chr19:42502730-42503484
GRIK5	cg26746936	19	42503392	0.00024975	-0.0301161	0.00024975	-0.0431438	0.0356301	0.078774	0.00847242	0.0159529	Body	Island	chr19:42502730-42503484
GRIK5	cg08955995	19	42503412	0.00024975	-0.0271525	0.00024975	-0.0704597	0.064346	0.134806	0.0174982	0.0242084	Body	Island	chr19:42502730-42503484
GRIN1;GRIN1;GRIN1	cg13861180	9	140060268	0.0004995	0.136978	0.000999001	0.0910203	0.742772	0.651752	0.0374299	0.045229	Body;Body;Body	N_Shore	chr9:140061735-140064864
GRIN2D	cg10161743	19	48917816	0.00024975	-0.0301037	0.000999001	-0.100903	0.440183	0.541086	0.0711416	0.0302552	Body	N_Shore	chr19:48918115-48918340
HEPHL1	cg05850431	11	93753348	0.000999001	0.0201198	0.0004995	0.0135583	0.931727	0.918169	0.00778216	0.00378483	TSS1500
HFE2;HFE2;HFE2;HFE2	cg26036288	1	145411967	0.000999001	-0.0453597	0.000999001	-0.023677	0.89129	0.914967	0.0147183	0.0117362	TSS1500;TSS1500;TSS1500;TSS1500	N_Shelf	chr1:145415411-145415708
HIPK4	cg04626675	19	40895647	0.000999001	0.0377056	0.000999001	0.0148181	0.932331	0.917513	0.00673409	0.00637011	1stExon	Island	chr19:40895468-40895793
HIVEP2;HIVEP2	cg24803290	6	143266303	0.000999001	-0.00928917	0.000999001	-0.0155587	0.0411743	0.056733	0.00594418	0.00676086	5'UTR;1stExon	Island	chr6:143265719-143268791
HK1;HK1;HK1	cg06323290	10	71029879	0.00024975	0.0361683	0.00024975	0.0157818	0.897769	0.881987	0.00789677	0.00475812	5'UTR;5'UTR;5'UTR
HLX	cg02455346	1	221055401	0.00024975	0.0117865	0.0004995	0.0111029	0.957638	0.946536	0.00457457	0.00439389	Body	N_Shore	chr1:221055492-221055800
HORMAD1	cg22823121	1	150693482	0.00024975	0.0504778	0.000999001	0.027775	0.918248	0.890473	0.0130308	0.00902512	TSS200
HOXC4;HOXC5;HOXC5	cg22358580	12	54426725	0.0004995	-0.0110901	0.0004995	-0.0498122	0.182157	0.231969	0.0279229	0.00884019	5'UTR;TSS200;Body	N_Shore	chr12:54427025-54428709
HSD11B2	cg04750517	16	67471172	0.000999001	-0.0148032	0.000999001	-0.0132384	0.938743	0.951981	0.00644762	0.00581912	3'UTR
HTA	cg27467076	16	73125600	0.0004995	-0.0408223	0.000999001	-0.0222157	0.912806	0.935021	0.0113701	0.0095562	TSS1500
IGF2AS;INS-IGF2;IGF2;IGF2;IGF2AS	cg08014499	11	2162545	0.000999001	-0.0124702	0.0004995	-0.0327148	0.126743	0.159457	0.0110816	0.0114919	Body;Body;5'UTR;TSS1500;Body	S_Shore	chr11:2158951-2162484
IGFBP7	cg21387773	4	57964342	0.0004995	0.0360424	0.0004995	0.0283094	0.920188	0.891878	0.0162594	0.00867879	Body
INPP5F;INPP5F	cg14776091	10	121581281	0.00024975	-0.0907236	0.00024975	-0.0515446	0.858673	0.910218	0.0260467	0.0122942	Body;Body	S_Shelf	chr10:121577529-121578385
ITGA9	cg16610810	3	37600159	0.000999001	-0.0511544	0.000999001	-0.0308473	0.795344	0.826191	0.0136931	0.0108283	Body
ITPRIP	cg23387597	10	106093778	0.0004995	-0.0711474	0.00024975	-0.0458418	0.880125	0.925967	0.0332906	0.0116241	TSS200	N_Shelf	chr10:106097595-106098556
JARID2	cg18569864	6	15509337	0.0004995	-0.013089	0.000999001	-0.00951738	0.955613	0.96513	0.00653765	0.00358394	Body
KCNK16;KCNK16;KCNK16;KCNK16	cg01669948	6	39290877	0.0004995	0.0686141	0.000999001	0.0261539	0.892388	0.866234	0.0127782	0.0122833	TSS1500;TSS1500;TSS1500;TSS1500
KIAA0087	cg10653770	7	26579614	0.00024975	-0.0266377	0.00024975	-0.0172644	0.9139	0.931164	0.00305065	0.00642072	TSS1500
KIAA0090	cg23926367	1	19574023	0.0004995	-0.0367568	0.00024975	-0.0344649	0.870702	0.905167	0.0190516	0.00934598	Body	N_Shelf	chr1:19577884-19578708
KIAA0494	cg05638830	1	47181214	0.0004995	0.0192592	0.000999001	0.015516	0.945088	0.929572	0.00673304	0.00392492	Body	N_Shelf	chr1:47184402-47185083
KIF11	cg03468382	10	94353952	0.00024975	0.0151236	0.000999001	0.0308903	0.0792719	0.0483816	0.0154702	0.00774847	Body	S_Shore	chr10:94352667-94353159
KLF5	cg01645401	13	73649892	0.00024975	-0.0638612	0.0004995	-0.0453893	0.901436	0.946825	0.0431823	0.00979538	Body
KLHL33	cg19635505	14	20903555	0.000999001	0.0168281	0.000999001	0.0248403	0.941691	0.916851	0.00714895	0.0144987	5'UTR	Island	chr14:20903395-20903720
LASS6	cg17918556	2	169372300	0.000999001	0.0468778	0.000999001	0.0255767	0.910791	0.885214	0.010501	0.0115635	Body
LEPREL1	cg08214192	3	189841723	0.00024975	0.0546957	0.000999001	0.0246828	0.880642	0.855959	0.00653081	0.0145838	TSS1500	S_Shelf	chr3:189838080-189838879
LHFPL3	cg03906016	7	104444687	0.00024975	0.0331616	0.0004995	0.023298	0.923828	0.90053	0.0106045	0.00772422	Body
LMNA;LMNA;LMNA	cg22820188	1	156086004	0.00024975	0.0520493	0.00024975	0.120639	0.489981	0.369342	0.0412093	0.0395072	Body;Body;Body	S_Shore	chr1:156084486-156085097
LOC100192378	cg22538780	8	77585448	0.00024975	-0.0119685	0.0004995	-0.0396781	0.109061	0.148739	0.00935186	0.0192078	Body
LOC388965	cg07208057	2	84516404	0.0004995	0.0465683	0.000999001	0.0172804	0.915659	0.898378	0.00801067	0.00413314	TSS1500	N_Shore	chr2:84517714-84517951
LOC619207	cg17796960	10	135278976	0.00024975	-0.0419024	0.00024975	-0.181709	0.47669	0.658398	0.0618384	0.0409087	Body	Island	chr10:135278716-135279116
LOC645323;LOC645323	cg04819775	5	87974436	0.00024975	-0.0089664	0.0004995	-0.0411809	0.189915	0.231096	0.0209844	0.00897195	Body;TSS200	N_Shore	chr5:87976094-87976546
LOC93622	cg19255853	4	6675611	0.00024975	0.00890522	0.00024975	0.0132955	0.0483005	0.0350049	0.00287182	0.00708423	TSS1500	N_Shore	chr4:6675691-6676407
LPHN2	cg04789392	1	82284869	0.000999001	0.0439478	0.000999001	0.0233302	0.910201	0.886871	0.0107449	0.00704713	5'UTR
LRAT	cg23303074	4	155665625	0.000999001	0.0118073	0.0004995	0.028596	0.12031	0.0917145	0.0125125	0.0112994	Body	Island	chr4:155664819-155665833
LYPLA1	cg02410830	8	55012178	0.000999001	-0.060289	0.000999001	-0.0697223	0.578241	0.647964	0.0462541	0.022367	Body	N_Shore	chr8:55014024-55014681
LYPLA2	cg05660611	1	24117483	0.00024975	0.00742927	0.00024975	0.00901649	0.0277185	0.018702	0.00323298	0.00256767	TSS200	Island	chr1:24117482-24117824
MAB21L1;MIR548F5;NBEA	cg00505001	13	36049807	0.000999001	-0.0118271	0.000999001	-0.0305816	0.0762002	0.106782	0.0142893	0.0168243	1stExon;Body;Body	Island	chr13:36049570-36050159
MFSD5;MFSD5	cg14195318	12	53644994	0.0004995	0.010626	0.0004995	0.0481629	0.187522	0.139359	0.0319355	0.00946938	TSS1500;TSS1500	N_Shore	chr12:53645719-53646071
MGAT5B;MGAT5B	cg22640193	17	74884487	0.0004995	0.00835221	0.000999001	0.0095033	0.923153	0.91365	0.00399104	0.00360675	Body;Body
MGC45800	cg26393541	4	183064952	0.0004995	-0.00819321	0.0004995	-0.01192	0.0384405	0.0503605	0.00275597	0.00521159	Body	Island	chr4:183063396-183066370
MICB	cg15172514	6	31478236	0.000999001	-0.0800835	0.0004995	-0.0424595	0.561719	0.604178	0.0159823	0.0169438	3'UTR
MIR548F5;NBEA	cg04916802	13	36052985	0.000999001	-0.0194292	0.00024975	-0.0425348	0.0711075	0.113642	0.0227393	0.0195402	Body;Body	Island	chr13:36052553-36053119
MIR548F5;NBEA	cg02229135	13	36053118	0.000999001	-0.0139644	0.0004995	-0.0462857	0.10386	0.150146	0.0145135	0.016015	Body;Body	Island	chr13:36052553-36053119
MMP21	cg20252517	10	127460133	0.000999001	-0.0470936	0.000999001	-0.0509149	0.655101	0.706015	0.0267776	0.0120594	Body	N_Shelf	chr10:127462230-127462987
MPP2	cg20629183	17	41985830	0.000999001	-0.0385833	0.000999001	-0.108519	0.325703	0.434222	0.0545543	0.0289507	TSS1500	S_Shore	chr17:41984148-41985012
MRPS17	cg18403220	7	56019978	0.000999001	-0.00413261	0.000999001	-0.00452949	0.0219581	0.0264876	0.00204031	0.00213962	5'UTR	Island	chr7:56019371-56019979
MTMR11;MTMR11	cg13476072	1	149908313	0.000999001	0.164204	0.0004995	0.104746	0.808815	0.704069	0.0298553	0.0643145	Body;TSS200
MXD4	cg00257202	4	2263672	0.00024975	0.0100214	0.00024975	0.0184756	0.0423654	0.0238897	0.00522471	0.00683496	1stExon	Island	chr4:2262960-2264669
MYST2	cg15370732	17	47892591	0.00024975	-0.067858	0.000999001	-0.0461283	0.885992	0.932121	0.0318044	0.00966748	Body
NBPF3	cg03439646	1	21788369	0.00024975	-0.0917817	0.0004995	-0.0539863	0.766463	0.820449	0.0218594	0.0172945	Body	S_Shore	chr1:21786445-21786713
NCAM1;NCAM1	cg18752041	11	113143211	0.00024975	0.0367641	0.000999001	0.0167576	0.904871	0.888113	0.00599772	0.00625627	Body;Body
NEFM;NEFM	cg07502389	8	24771259	0.000999001	-0.0114844	0.000999001	-0.0228279	0.0650507	0.0878786	0.0109258	0.0074101	TSS200;TSS1500	Island	chr8:24770908-24772547
NEGR1	cg03548170	1	72382645	0.0004995	0.0342573	0.0004995	0.0194147	0.930962	0.911548	0.00992262	0.00653049	Body
NEURL	cg12662887	10	105343920	0.00024975	-0.0616843	0.00024975	-0.196534	0.287744	0.484278	0.0684226	0.0669912	Body	N_Shore	chr10:105344173-105345039
NFIX	cg24135793	19	13122567	0.000999001	-0.0292495	0.000999001	-0.138081	0.479401	0.617482	0.0801315	0.0397724	Body	Island	chr19:13120986-13124368
NR5A2;NR5A2	cg00001583	1	200011786	0.00024975	-0.0204932	0.0004995	-0.0254091	0.0725719	0.097981	0.0109242	0.0126819	Body;Body	Island	chr1:200011400-200012055
NRXN2;NRXN2;NRXN2	cg21660452	11	64397807	0.00024975	-0.0103993	0.0004995	-0.0162368	0.959796	0.976033	0.00613643	0.0060458	Body;Body;Body	Island	chr11:64397644-64398016
NSMCE2	cg02017814	8	126291702	0.00024975	-0.0271981	0.0004995	-0.0204247	0.933545	0.95397	0.0127116	0.00549337	Body
NTF3	cg27423216	12	5543269	0.00024975	-0.24511	0.00024975	-0.264621	0.400193	0.664814	0.116869	0.0444159	Body	S_Shore	chr12:5541210-5542973
NXN	cg07494499	17	837017	0.000999001	-0.105007	0.0004995	-0.0807815	0.779669	0.86045	0.0686999	0.0285284	Body
PARK2;PARK2;PARK2	cg10735454	6	161836525	0.0004995	-0.193335	0.00024975	-0.139882	0.429347	0.569229	0.0604689	0.0389635	Body;Body;Body
PARP15	cg22821981	3	122296435	0.0004995	0.0110495	0.000999001	0.0209145	0.0685157	0.0476012	0.0164092	0.00597981	TSS200	N_Shore	chr3:122296612-122296828
PCDHB3	cg03349091	5	140481256	0.000999001	-0.0833226	0.000999001	-0.0907091	0.580985	0.671694	0.0500369	0.0283634	1stExon	N_Shore	chr5:140481546-140482460
PDE4D;PDE4D	cg18689666	5	59064630	0.000999001	-0.00909125	0.00024975	-0.020003	0.0493964	0.0693994	0.00733247	0.00869768	Body;Body
PEG3;PEG3;ZIM2;ZIM2;PEG3;ZIM2;MIMT1;PEG3	cg13374648	19	57352785	0.0004995	-0.033002	0.000999001	-0.0526106	0.477586	0.530197	0.0250409	0.0148867	TSS1500;TSS1500;TSS1500;TSS1500;TSS1500;TSS1500;Body;TSS1500	S_Shore	chr19:57351283-57351995
PGBD5	cg04095826	1	230457906	0.00024975	0.0305239	0.00024975	0.0236038	0.947287	0.923684	0.00453563	0.00429758	3'UTR
PLEKHH2;LOC728819	cg09132607	2	43903582	0.0004995	0.0236793	0.0004995	0.0240126	0.0614894	0.0374768	0.0168503	0.00769942	Body;TSS200
POU3F3	cg24875029	2	105471438	0.00024975	-0.00997115	0.00024975	-0.0804568	0.316078	0.396535	0.0371755	0.0266595	TSS1500	Island	chr2:105468851-105473488
PRDM10;PRDM10;PRDM10;PRDM10	cg16983588	11	129793108	0.0004995	0.258215	0.0004995	0.166119	0.638492	0.472373	0.0941945	0.0404792	Body;Body;Body;Body
PRKAR1B;PRKAR1B;PRKAR1B;PRKAR1B;PRKAR1B;PRKAR1B	cg03775437	7	709960	0.000999001	0.0192734	0.000999001	0.0108604	0.93109	0.92023	0.00630211	0.00427011	Body;Body;Body;Body;Body;Body	N_Shore	chr7:710146-710630
PRLHR	cg19392831	10	120355756	0.0004995	-0.00857996	0.00024975	-0.0730728	0.270941	0.344014	0.0287772	0.0156397	TSS1500	Island	chr10:120353692-120355821
PTK2B;PTK2B;PTK2B;PTK2B	cg23698023	8	27181813	0.00024975	0.0211035	0.00024975	0.0422939	0.580218	0.537924	0.0175261	0.0118814	TSS1500;TSS1500;5'UTR;5'UTR	N_Shore	chr8:27183090-27183390
PTK2B;PTK2B;PTK2B;PTK2B	cg25493687	8	27288214	0.0004995	-0.0290767	0.000999001	-0.0214165	0.913605	0.935021	0.0147821	0.0117969	Body;Body;Body;Body
RAB1B	cg04609045	11	66035544	0.000999001	-0.00862325	0.000999001	-0.0107981	0.0263329	0.0371311	0.00623818	0.00383912	TSS1500	N_Shore	chr11:66035828-66036808
RAB3GAP2;SNORA36B	cg19821527	1	220375253	0.00024975	-0.126952	0.00024975	-0.0841284	0.510726	0.594854	0.0280353	0.0248014	Body;TSS1500
RALGDS;RALGDS	cg13523217	9	135987503	0.0004995	-0.101271	0.00024975	-0.0549366	0.775277	0.830214	0.0175088	0.0177829	Body;Body
RECQL5;LOC643008	cg02330706	17	73629402	0.0004995	0.0700142	0.000999001	0.0353374	0.90347	0.868133	0.0135219	0.0168917	Body;TSS200	S_Shore	chr17:73627542-73627824
RGS17	cg13178597	6	153405859	0.000999001	0.0495785	0.000999001	0.0440428	0.746334	0.702292	0.0186873	0.0132434	5'UTR
RNF122	cg22479887	8	33405964	0.0004995	0.0207277	0.000999001	0.0163685	0.93925	0.922882	0.00854335	0.00247658	3'UTR
RNF180;RNF180	cg10012394	5	63461371	0.000999001	0.0161282	0.000999001	0.0352778	0.0884684	0.0531907	0.0181415	0.0085586	TSS1500;TSS1500	N_Shore	chr5:63461448-63462106
ROR1;ROR1	cg10977280	1	64541265	0.00024975	0.0393882	0.00024975	0.0283862	0.926783	0.898397	0.00796875	0.00971121	Body;Body
ROR1;ROR1	cg07797372	1	64602654	0.000999001	0.144761	0.000999001	0.115554	0.607337	0.491783	0.0524738	0.0502635	Body;Body
RORA;RORA;RORA;RORA	cg16799334	15	60885338	0.000999001	0.0123052	0.000999001	0.0584854	0.199711	0.141225	0.0263246	0.0208422	Body;Body;TSS1500;Body	Island	chr15:60883298-60885350
RPS6KA4;RPS6KA4	cg06848762	11	64126340	0.000999001	0.00763491	0.00024975	0.0242064	0.117619	0.0934124	0.0123662	0.00845988	TSS1500;TSS1500	N_Shore	chr11:64126430-64126960
SARM1	cg14854355	17	26708366	0.000999001	-0.0213764	0.000999001	-0.131201	0.208302	0.339503	0.0708738	0.0410904	Body	Island	chr17:26708225-26708805
SARS	cg00102183	1	109772439	0.000999001	-0.0140604	0.000999001	-0.01323	0.939705	0.952935	0.0059244	0.00481662	Body
SBK1	cg09046979	16	28333134	0.000999001	0.0719017	0.000999001	0.113638	0.500958	0.38732	0.0453008	0.0453849	3'UTR	S_Shore	chr16:28331225-28332489
SCO1	cg14342823	17	10584091	0.00024975	-0.0270443	0.00024975	-0.0206351	0.909263	0.929898	0.0105541	0.00709848	3'UTR
SDS;SDS	cg14120215	12	113841668	0.00024975	0.0312279	0.00024975	0.13286	0.257758	0.124898	0.0907636	0.0187769	5'UTR;1stExon
SEMA3A	cg11493571	7	83638285	0.00024975	0.0330646	0.0004995	0.0213216	0.877636	0.856315	0.0145858	0.00809424	Body
SETDB1;SETDB1;SETDB1	cg12082615	1	150898693	0.00024975	0.0080657	0.0004995	0.0108366	0.0389392	0.0281027	0.00477368	0.00307809	TSS200;TSS200;TSS200	Island	chr1:150898619-150898839
SFRP5	cg27010834	10	99527173	0.0004995	0.100895	0.000999001	0.0478043	0.843028	0.795223	0.0264852	0.00872252	3'UTR	N_Shelf	chr10:99531025-99531968
SFRS3	cg11409081	6	36568488	0.00024975	-0.0312671	0.000999001	-0.0197922	0.917071	0.936863	0.0137547	0.00431511	Body
SGSH	cg01502244	17	78188904	0.0004995	0.16673	0.0004995	0.0361644	0.85843	0.822266	0.016862	0.0176907	Body	Island	chr17:78188803-78189010
SHANK2	cg11793581	11	70604420	0.00024975	-0.00977852	0.00024975	-0.0151359	0.888395	0.903531	0.00781799	0.00398614	Body
SHANK2	cg04404381	11	70563580	0.00024975	0.0692701	0.000999001	0.0864376	0.676493	0.590055	0.0329373	0.0366993	Body	N_Shore	chr11:70563664-70563886
SHANK2	cg21201396	11	70665271	0.000999001	-0.066181	0.000999001	-0.0738253	0.620528	0.694354	0.0288741	0.0345248	Body	N_Shore	chr11:70666428-70666779
SHANK2;SHANK2	cg10362475	11	70507825	0.0004995	-0.0609694	0.000999001	-0.209783	0.330211	0.539994	0.0709661	0.0847851	1stExon;Body	N_Shore	chr11:70508328-70508617
SHOX2;SHOX2;SHOX2	cg05512327	3	157821987	0.0004995	-0.01542	0.0004995	-0.0735908	0.338091	0.411681	0.0417419	0.0174182	Body;Body;Body	N_Shore	chr3:157822973-157823836
SIM1	cg13365524	6	100902093	0.00024975	-0.00914604	0.00024975	-0.0250353	0.11523	0.140265	0.0116398	0.00681476	Body	N_Shore	chr6:100903491-100903713
SIM1	cg22784386	6	100903817	0.000999001	-0.0103211	0.000999001	-0.0441172	0.157557	0.201674	0.0273989	0.0177383	Body	N_Shore	chr6:100905444-100905697
SKI	cg03466562	1	2220317	0.0004995	-0.0557718	0.0004995	-0.0805904	0.607277	0.687867	0.0407025	0.0226182	Body	N_Shore	chr1:2222198-2222569
SLC26A10;SLC26A10	cg14371590	12	58013915	0.000999001	-0.0132672	0.0004995	-0.0698228	0.258545	0.328368	0.033935	0.0193191	1stExon;5'UTR	N_Shore	chr12:58014708-58015697
SLCO1B3	cg03355286	12	20962423	0.00024975	-0.104404	0.0004995	-0.0578544	0.461002	0.518857	0.0250719	0.0229156	TSS1500
SMG6;SMG6	cg07264416	17	2014233	0.000999001	-0.0400149	0.000999001	-0.0311631	0.916684	0.947847	0.0203218	0.00480294	Body;Body
SMOC1;SMOC1	cg18255426	14	70344901	0.000999001	0.137511	0.000999001	0.0321887	0.864279	0.832091	0.0112388	0.0193487	TSS1500;TSS1500	N_Shore	chr14:70345943-70346527
SNED1	cg25241559	2	241989379	0.0004995	-0.150296	0.0004995	-0.168506	0.704595	0.8731	0.1659	0.00868057	Body	Island	chr2:241989164-241989461
SOX18	cg01355392	20	62679255	0.0004995	-0.0746582	0.0004995	-0.221195	0.310421	0.531616	0.0817051	0.0628237	3'UTR	N_Shore	chr20:62679424-62680883
SOX18	cg22138735	20	62679713	0.0004995	-0.171134	0.0004995	-0.171522	0.154486	0.326008	0.0596038	0.0564749	Body	Island	chr20:62679424-62680883
SOX18	cg02231404	20	62679635	0.000999001	-0.199833	0.000999001	-0.208985	0.324358	0.533343	0.121897	0.0375396	Body	Island	chr20:62679424-62680883
SPHKAP;SPHKAP	cg11222933	2	228881614	0.0004995	-0.0346904	0.00024975	-0.0225121	0.9054	0.927913	0.0138419	0.00767103	Body;Body
SPRED2;SPRED2	cg10554698	2	65542715	0.00024975	-0.0496305	0.00024975	-0.0257763	0.927495	0.953272	0.00937029	0.0110885	Body;Body	S_Shore	chr2:65540761-65541311
SRPRB	cg01409985	3	133524160	0.0004995	0.111824	0.0004995	0.0284784	0.900318	0.87184	0.0143472	0.0088651	TSS1500	N_Shore	chr3:133524568-133525199
SSPO	cg01776278	7	149472049	0.0004995	0.0117187	0.00024975	0.018106	0.905349	0.887243	0.0082117	0.0109974	TSS1500	S_Shore	chr7:149470114-149471054
STK25	cg02972492	2	242438510	0.000999001	-0.015698	0.00024975	-0.0126822	0.923533	0.936215	0.00658737	0.00229392	Body
STOX2	cg21593015	4	184893118	0.00024975	0.132138	0.00024975	0.0706701	0.904211	0.833541	0.0214107	0.0411372	Body
SULF1;SULF1;SULF1;SULF1	cg15857490	8	70504263	0.000999001	-0.0651741	0.000999001	-0.0403274	0.770005	0.810332	0.0181657	0.0148149	Body;Body;Body;Body
TBC1D13	cg13817353	9	131548680	0.0004995	-0.119557	0.00024975	-0.0476342	0.759601	0.807235	0.0237189	0.0080444	TSS1500	N_Shore	chr9:131549294-131549546
TBCD;ZNF750	cg12586109	17	80790369	0.000999001	-0.208457	0.00024975	-0.0349501	0.888	0.92295	0.014861	0.00821818	Body;5'UTR	Island	chr17:80790368-80790581
TBR1	cg10997718	2	162275690	0.0004995	-0.0134407	0.000999001	-0.0257672	0.077165	0.102932	0.0132817	0.00984256	Body	S_Shore	chr2:162273294-162273725
TBX20;TBX20	cg13870866	7	35293130	0.00024975	-0.00784256	0.0004995	-0.0526564	0.201062	0.253718	0.0228078	0.0200056	1stExon;1stExon	Island	chr7:35292985-35294674
TEAD1	cg15805337	11	12935897	0.000999001	0.0165961	0.0004995	0.0132938	0.940622	0.927328	0.00504838	0.00651475	Body
TEPP;TEPP	cg12499872	16	58019893	0.0004995	-0.310303	0.0004995	-0.149297	0.72859	0.877887	0.170482	0.0136488	Body;Body	Island	chr16:58019663-58020012
TGM1;TGM1	cg23696550	14	24732386	0.0004995	-0.0141445	0.0004995	-0.0110921	0.913481	0.924573	0.00730067	0.00325123	5'UTR;1stExon
TMEM132C	cg27137084	12	129035348	0.000999001	0.0583186	0.000999001	0.0316332	0.876662	0.845028	0.0150787	0.0217643	Body
TNS3	cg26559707	7	47367816	0.0004995	0.0363008	0.000999001	0.0287747	0.859512	0.830738	0.00945901	0.0156413	Body
TP73;TP73;TP73;TP73	cg17804348	1	3649473	0.00024975	-0.0890839	0.00024975	-0.0992258	0.241792	0.341017	0.0557435	0.0243511	Body;Body;3'UTR;3'UTR	Island	chr1:3649294-3649674
TP73;TP73;TP73;TP73	cg07178825	1	3649574	0.00024975	-0.0143266	0.00024975	-0.0893893	0.189027	0.278416	0.0371815	0.0234592	Body;Body;3'UTR;3'UTR	Island	chr1:3649294-3649674
TRIL	cg03366850	7	28998595	0.0004995	-0.0961101	0.0004995	-0.136098	0.455357	0.591456	0.0933953	0.0316192	TSS1500	S_Shore	chr7:28995305-28998541
TRIM27	cg06126060	6	28888883	0.00024975	-0.0252239	0.00024975	-0.020776	0.930238	0.951014	0.0116484	0.00457105	Body	N_Shelf	chr6:28890951-28892013
TRIM50;FKBP6	cg06842913	7	72740762	0.0004995	0.131082	0.000999001	0.0343456	0.853893	0.819548	0.0175639	0.010645	5'UTR;TSS1500	N_Shore	chr7:72741804-72742710
TRNAU1AP;TRNAU1AP	cg21438252	1	28904846	0.0004995	0.100131	0.0004995	0.0602465	0.837925	0.777678	0.0225647	0.0111092	Body;3'UTR	N_Shelf	chr1:28908069-28908799
UBE2H;UBE2H	cg16720564	7	129543162	0.00024975	-0.100743	0.0004995	-0.070113	0.80988	0.879993	0.0213075	0.0303559	Body;Body
UBTD2	cg26407324	5	171686436	0.0004995	-0.0572252	0.000999001	-0.0340493	0.878271	0.91232	0.0191663	0.012311	Body	S_Shelf	chr5:171682495-171682728
UCMA	cg03816954	10	13277824	0.00024975	0.0477668	0.00024975	0.0194733	0.895506	0.876033	0.00653065	0.0150115	TSS1500
UCN	cg20442078	2	27531360	0.000999001	-0.0819907	0.00024975	-0.0625563	0.770935	0.833492	0.0488053	0.0148482	TSS1500	Island	chr2:27529083-27531465
UCN	cg19535672	2	27530455	0.0004995	-0.0130775	0.000999001	-0.0743612	0.17352	0.247881	0.0305361	0.0349924	Body	Island	chr2:27529083-27531465
UCN	cg20028470	2	27530829	0.000999001	-0.0175354	0.000999001	-0.12341	0.397571	0.520981	0.0567002	0.0327303	5'UTR	Island	chr2:27529083-27531465
UCN;UCN	cg07537370	2	27531124	0.0004995	-0.0272827	0.00024975	-0.0946395	0.619365	0.714004	0.0491639	0.0312818	5'UTR;1stExon	Island	chr2:27529083-27531465
ULK2;ULK2	cg16567202	17	19772177	0.00024975	-0.114738	0.0004995	-0.0695029	0.746564	0.816066	0.0299559	0.0178396	TSS1500;TSS1500	S_Shore	chr17:19770306-19771508
WBSCR17	cg03129103	7	70599643	0.000999001	0.0218116	0.00024975	0.0165768	0.936779	0.920202	0.0101616	0.00297835	Body	S_Shore	chr7:70596228-70598382
WDR18	cg26545040	19	994110	0.0004995	0.0581816	0.000999001	0.05144	0.704642	0.653202	0.0256439	0.0155571	Body	Island	chr19:993854-994511
WFDC5	cg02016723	20	43743511	0.0004995	-0.0570341	0.00024975	-0.0362305	0.709211	0.745441	0.0145468	0.0123711	Body
WISP3;WISP3	cg20985014	6	112374151	0.00024975	0.0254378	0.000999001	0.0149097	0.923605	0.908695	0.00727883	0.00977838	TSS1500;TSS1500
YPEL4	cg03773647	11	57417949	0.0004995	-0.163595	0.00024975	-0.104261	0.55168	0.655941	0.0764547	0.0125994	TSS1500	S_Shelf	chr11:57414400-57414664
ZAK;ZAK	cg25300167	2	173999776	0.0004995	-0.0675353	0.00024975	-0.0371697	0.871986	0.909156	0.0243747	0.00742808	Body;Body
ZFYVE1;ZFYVE1	cg16543876	14	73446064	0.00024975	-0.0708419	0.000999001	-0.0528197	0.684675	0.737494	0.0251384	0.0160985	Body;Body
ZIC1;ZIC1	cg05073035	3	147127193	0.00024975	-0.00876329	0.00024975	-0.0645103	0.225329	0.289839	0.0356334	0.014089	1stExon;5'UTR	Island	chr3:147126988-147128999
ZIC2	cg19272984	13	100636299	0.00024975	-0.00810573	0.0004995	-0.0247083	0.0913272	0.116036	0.0088903	0.0114045	Body	N_Shore	chr13:100637112-100637472
ZNF10	cg08320014	12	133707169	0.00024975	0.00744048	0.000999001	0.0126381	0.0402947	0.0276566	0.00848917	0.00407842	TSS200	Island	chr12:133706528-133707594
ZNF212	cg05476998	7	148941307	0.00024975	-0.0777386	0.00024975	-0.0797188	0.600795	0.680514	0.0379272	0.0220821	Body	S_Shelf	chr7:148936618-148937330
ZNF260;ZNF260;ZNF260;ZNF260	cg16885608	19	37019262	0.00024975	-0.00732997	0.00024975	-0.00900171	0.0259201	0.0349218	0.00322718	0.002071	TSS200;TSS200;TSS200;TSS200	Island	chr19:37018919-37019811
ZNF385D	cg17024919	3	21792248	0.00024975	-0.0436937	0.00024975	-0.147995	0.160334	0.308329	0.0370629	0.0571307	Body
ZNF609	cg16639915	15	64960011	0.0004995	0.118341	0.000999001	0.0521487	0.880686	0.828537	0.0180917	0.0212673	Body
	cg14824543	1	1076166	0.00024975	0.0434938	0.00024975	0.0271628	0.940673	0.91351	0.0104662	0.0130644		S_Shelf	chr1:1072369-1072847
	cg03960804	1	15570129	0.00024975	0.0526844	0.00024975	0.019978	0.894316	0.874338	0.00982391	0.00755002		N_Shelf	chr1:15573620-15573953
	cg13927566	1	91172288	0.00024975	-0.00784101	0.00024975	-0.0203822	0.0793127	0.0996949	0.010194	0.00492894		Island	chr1:91172102-91172771
	cg05037033	1	219099343	0.00024975	0.0589505	0.00024975	0.0327674	0.896944	0.864176	0.0158258	0.0199547
	cg09522131	2	12442966	0.00024975	0.0258417	0.00024975	0.0184544	0.924576	0.906121	0.00815981	0.00524201
	cg01077058	2	241083864	0.00024975	0.0382066	0.00024975	0.0425927	0.814406	0.771813	0.015541	0.028482
	cg19008646	3	31145476	0.00024975	0.0259218	0.00024975	0.0168011	0.904827	0.888025	0.00631955	0.00530416
	cg23653025	3	64442186	0.00024975	0.0354488	0.00024975	0.0167506	0.902326	0.885576	0.00690408	0.00253501
	cg25317435	3	73904743	0.00024975	0.0459696	0.00024975	0.025294	0.867086	0.841792	0.00917954	0.0097393
	cg19447630	3	103645882	0.00024975	0.0230405	0.00024975	0.0247192	0.888453	0.863734	0.0128737	0.00742405
	cg10769570	3	170037689	0.00024975	-0.0666724	0.00024975	-0.0424098	0.808098	0.850508	0.0195787	0.00953959
	cg26157972	5	1049232	0.00024975	0.0186884	0.00024975	0.0241074	0.901832	0.877725	0.00681708	0.00746522
	cg14766603	5	24382153	0.00024975	0.0489639	0.00024975	0.0299651	0.882696	0.852731	0.00917578	0.0101747
	cg18007959	5	153863525	0.00024975	-0.0365168	0.00024975	-0.0384727	0.130855	0.169328	0.0234392	0.00675776		S_Shore	chr5:153862142-153862451
	cg20139336	6	10495435	0.00024975	-0.0156418	0.00024975	-0.0569647	0.15408	0.211044	0.0233119	0.0328112
	cg16604233	6	33128923	0.00024975	0.16469	0.00024975	0.152887	0.730052	0.577164	0.0563304	0.0417502		N_Shore	chr6:33129291-33129718
	cg09103598	6	94509563	0.00024975	0.0708505	0.00024975	0.0379732	0.884495	0.846522	0.0165859	0.0150273
	cg01692639	6	99273568	0.00024975	-0.0129117	0.00024975	-0.027527	0.103841	0.131368	0.0178231	0.00506774		S_Shore	chr6:99272394-99273014
	cg21704793	6	155312540	0.00024975	0.0840039	0.00024975	0.0341076	0.862045	0.827938	0.0221875	0.00542754		N_Shelf	chr6:155316299-155317197
	cg10525394	6	158097037	0.00024975	-0.159734	0.00024975	-0.117017	0.644704	0.761721	0.0696548	0.0264579		S_Shelf	chr6:158093810-158094080
	cg26310285	7	117323381	0.00024975	0.164821	0.00024975	0.107613	0.722764	0.615152	0.0374246	0.0521981
	cg01670306	8	38508658	0.00024975	-0.0122806	0.00024975	-0.0935527	0.384824	0.478377	0.033116	0.0354828		Island	chr8:38508299-38508748
	cg06553736	8	48044856	0.00024975	0.0646175	0.00024975	0.0269562	0.876559	0.849603	0.0134689	0.014526
	cg06073351	10	22625665	0.00024975	-0.0121705	0.00024975	-0.0159698	0.0382434	0.0542132	0.00377599	0.00710491		Island	chr10:22623350-22625875
	cg09986353	10	125996395	0.00024975	0.0866247	0.00024975	0.056969	0.793962	0.736993	0.0200283	0.0195513
	cg15114474	11	69451412	0.00024975	-0.0321135	0.00024975	-0.0357681	0.109862	0.14563	0.0151546	0.0165592		Island	chr11:69451136-69458596
	cg09938664	11	119662882	0.00024975	-0.10559	0.00024975	-0.108225	0.398752	0.506977	0.0409254	0.0325748
	cg23681440	13	27498239	0.00024975	0.12823	0.00024975	0.139632	0.576595	0.436963	0.0521384	0.0329511
	cg07034103	13	39885248	0.00024975	0.028021	0.00024975	0.0218548	0.933733	0.911879	0.008137	0.00615658
	cg09429391	13	75293147	0.00024975	-0.0563169	0.00024975	-0.0379472	0.860317	0.898265	0.0143014	0.00760176
	cg03372174	13	96008021	0.00024975	0.0311551	0.00024975	0.0186087	0.915846	0.897237	0.0108146	0.00396104
	cg06854104	13	112635586	0.00024975	0.018984	0.00024975	0.0141204	0.94475	0.93063	0.00644728	0.00584486
	cg08903939	16	49884482	0.00024975	0.0237556	0.00024975	0.0174234	0.945912	0.928489	0.00790932	0.00392665		N_Shelf	chr16:49888474-49893354
	cg25453381	18	59562120	0.00024975	-0.0122134	0.00024975	-0.0321344	0.145975	0.178109	0.0135069	0.00912475		S_Shore	chr18:59560494-59562016
	cg05346631	19	20152700	0.00024975	0.022785	0.00024975	0.0162601	0.948121	0.931861	0.00609696	0.00416091		S_Shelf	chr19:20149855-20150175
	cg16658180	1	210426075	0.0004995	-0.00792038	0.00024975	-0.0202217	0.108025	0.128247	0.0100849	0.00586056
	cg00949753	1	214157306	0.0004995	-0.00727945	0.00024975	-0.026175	0.156232	0.182408	0.0120773	0.0092271		N_Shore	chr1:214158726-214159080
	cg25349265	1	243057080	0.0004995	-0.0303524	0.00024975	-0.0193879	0.931069	0.950457	0.0117863	0.00663232		S_Shelf	chr1:243053597-243054072
	cg17307107	6	14316838	0.0004995	-0.050237	0.00024975	-0.0295388	0.848033	0.877572	0.0171842	0.0068288
	cg10996039	7	27178861	0.0004995	0.0205669	0.00024975	0.0147649	0.946992	0.932227	0.00584179	0.00640968		N_Shore	chr7:27179062-27179511
	cg17909996	19	8214685	0.0004995	-0.0186042	0.00024975	-0.0405975	0.0758302	0.116428	0.0140998	0.0180803		Island	chr19:8214335-8214699
	cg16311808	11	119073013	0.000999001	-0.028695	0.00024975	-0.0298172	0.845297	0.875114	0.0081993	0.00994741		N_Shelf	chr11:119076641-119077277
	cg10483871	1	226296868	0.00024975	0.00881338	0.0004995	0.0123482	0.919218	0.90687	0.00774012	0.0023987		N_Shore	chr1:226297287-226298586
	cg00134695	2	106869835	0.00024975	-0.0214964	0.0004995	-0.0140575	0.905269	0.919327	0.0085058	0.00300511
	cg13842240	4	13539213	0.00024975	-0.0122389	0.0004995	-0.0376311	0.179532	0.217163	0.0117766	0.0243766		S_Shore	chr4:13537646-13537973
	cg15422005	5	87991197	0.00024975	-0.0168088	0.0004995	-0.0598175	0.192726	0.252543	0.015605	0.0283149
	cg22203607	5	180536151	0.00024975	0.0357081	0.0004995	0.0188906	0.905001	0.88611	0.011956	0.00782845
	cg18629583	8	104507673	0.00024975	0.0568429	0.0004995	0.0222763	0.889935	0.867658	0.012035	0.00556708		N_Shelf	chr8:104510870-104513913
	cg01612824	14	56313920	0.00024975	0.0562752	0.0004995	0.039836	0.773769	0.733933	0.0148652	0.0132707
	cg16778156	15	37402581	0.00024975	-0.0342193	0.0004995	-0.0374139	0.150226	0.18764	0.0164938	0.0139085		N_Shore	chr15:37403042-37403267
	cg06537801	1	57315465	0.0004995	-0.0423427	0.0004995	-0.0295257	0.887734	0.917259	0.00931453	0.0175437
	cg23589587	1	75558249	0.0004995	0.0586047	0.0004995	0.0388652	0.885755	0.84689	0.0151229	0.0156243
	cg10488833	2	128285609	0.0004995	-0.0238944	0.0004995	-0.0228063	0.941347	0.964153	0.0084428	0.00875755		S_Shore	chr2:128283578-128284524
	cg05024939	4	113442251	0.0004995	-0.0109257	0.0004995	-0.0382523	0.134535	0.172787	0.0208962	0.0131883		N_Shore	chr4:113444181-113444389
	cg06974592	5	172665149	0.0004995	-0.0137855	0.0004995	-0.0637516	0.253544	0.317296	0.0373625	0.0217397		N_Shore	chr5:172665306-172666072
	cg02745262	8	25905636	0.0004995	-0.011945	0.0004995	-0.0918224	0.296762	0.388585	0.0399776	0.0210962		Island	chr8:25900562-25905842
	cg03898302	8	144188045	0.0004995	-0.0586029	0.0004995	-0.0359424	0.750308	0.786251	0.0164658	0.013604
	cg00716016	9	3180374	0.0004995	-0.0772394	0.0004995	-0.0289883	0.884953	0.913941	0.0123827	0.0102214		N_Shore	chr9:3181006-3181867
	cg00417323	18	29307959	0.0004995	0.130128	0.0004995	0.0628678	0.860207	0.797339	0.0286095	0.0148722		S_Shelf	chr18:29303960-29304254
	cg05828781	20	24975742	0.0004995	0.00540144	0.0004995	0.0186435	0.0658729	0.0472295	0.012297	0.00435239		S_Shelf	chr20:24972665-24973700
	cg02063759	1	119543295	0.000999001	-0.00870391	0.0004995	-0.0284919	0.102532	0.131024	0.0150649	0.00497179		Island	chr1:119543056-119543454
	cg09643136	2	223176683	0.000999001	-0.00999328	0.0004995	-0.0818476	0.27281	0.354658	0.0460273	0.0224562		Island	chr2:223176493-223177515
	cg18463049	3	125678342	0.000999001	0.0122303	0.0004995	0.0184956	0.929052	0.910557	0.00537807	0.00725964		Island	chr3:125677127-125678408
	cg02770252	6	14450312	0.000999001	-0.0750463	0.0004995	-0.0520281	0.874525	0.926553	0.0312176	0.0145325
	cg24152718	6	30185818	0.000999001	-0.0282954	0.0004995	-0.0282653	0.858079	0.886344	0.0264262	0.00886369		S_Shelf	chr6:30180933-30182187
	cg24736274	6	33868438	0.000999001	-0.0471461	0.0004995	-0.0563554	0.742459	0.798814	0.0419692	0.0126776
	cg21605341	6	137810401	0.000999001	-0.0193507	0.0004995	-0.0594958	0.332779	0.392275	0.0334755	0.0298377		S_Shore	chr6:137809342-137810204
	cg23516002	7	128099617	0.000999001	0.00846065	0.0004995	0.0457085	0.128129	0.0824203	0.0389864	0.00603828		S_Shelf	chr7:128095678-128096197
	cg19779123	11	57061898	0.000999001	0.0245479	0.0004995	0.0127975	0.917768	0.90497	0.00820185	0.00441864
	cg10426502	17	72196042	0.000999001	0.0176683	0.0004995	0.0235427	0.0946654	0.0711227	0.011953	0.00800442		N_Shelf	chr17:72199932-72200428
	cg16084133	22	28074146	0.000999001	-0.165212	0.0004995	-0.152066	0.683501	0.835568	0.12426	0.018246		Island	chr22:28073920-28074244
	cg24610044	1	115727622	0.00024975	0.0299812	0.000999001	0.0153419	0.905402	0.89006	0.00954649	0.00735743
	cg23226688	1	235256497	0.00024975	0.0504568	0.000999001	0.0203146	0.869686	0.849371	0.00759391	0.0150197
	cg04231042	4	54729555	0.00024975	0.0177375	0.000999001	0.0106525	0.92678	0.916127	0.00766334	0.00233782
	cg25574227	10	73153701	0.00024975	0.0665949	0.000999001	0.0255373	0.854183	0.828646	0.0145104	0.00783202		N_Shelf	chr10:73156164-73157954
	cg17352027	10	134740495	0.00024975	0.0182291	0.000999001	0.0213868	0.916359	0.894972	0.00992182	0.00689127		N_Shore	chr10:134740801-134741033
	cg03246478	11	10331045	0.00024975	0.0343115	0.000999001	0.0162796	0.912446	0.896166	0.00881988	0.00683636		S_Shore	chr11:10327013-10329831
	cg16211161	11	113907291	0.00024975	0.00536362	0.000999001	0.0214759	0.285205	0.263729	0.00967194	0.0106245		Island	chr11:113906920-113907332
	cg20505728	3	43800538	0.0004995	-0.102168	0.000999001	-0.0576353	0.815619	0.873254	0.0240651	0.0157179
	cg15875904	4	3680721	0.0004995	0.0608653	0.000999001	0.039864	0.794066	0.754202	0.0134052	0.0188029
	cg07213685	5	2169729	0.0004995	-0.0515309	0.000999001	-0.0336889	0.678743	0.712432	0.0144503	0.0100825
	cg22658758	5	92935309	0.0004995	-0.0127891	0.000999001	-0.0421207	0.161321	0.203442	0.015927	0.0207275
	cg26921969	5	92948217	0.0004995	-0.0155623	0.000999001	-0.0580965	0.154481	0.212578	0.029448	0.0169605
	cg08203788	7	25900279	0.0004995	-0.0090846	0.000999001	-0.0430867	0.208345	0.251432	0.0161915	0.0161314		N_Shore	chr7:25902121-25902472
	cg23310253	10	768867	0.0004995	0.0200943	0.000999001	0.0148604	0.938976	0.924115	0.00905579	0.00561127		N_Shelf	chr10:772293-772508
	cg25812683	10	6691515	0.0004995	0.0737391	0.000999001	0.0412787	0.899201	0.857922	0.00805368	0.0435611
	cg13502403	12	1614380	0.0004995	-0.0460294	0.000999001	-0.107948	0.303059	0.411006	0.0396928	0.0414736
	cg05398141	14	53797709	0.0004995	-0.0265527	0.000999001	-0.0187606	0.914838	0.933598	0.0137182	0.0057416
	cg19248602	17	46795931	0.0004995	-0.00924507	0.000999001	-0.0257999	0.106247	0.132047	0.015928	0.00805778		N_Shore	chr17:46796234-46797292
	cg03969515	1	16553267	0.000999001	-0.0601202	0.000999001	-0.0639909	0.694905	0.758896	0.0499235	0.0217281		N_Shore	chr1:16553326-16553660
	cg17145370	2	63285097	0.000999001	-0.0101937	0.000999001	-0.0469037	0.188101	0.235005	0.0229427	0.0137059		N_Shore	chr2:63285949-63287097
	cg00660140	2	128166045	0.000999001	0.0150167	0.000999001	0.03496	0.113764	0.078804	0.0211259	0.0128033		Island	chr2:128165848-128166198
	cg14189551	2	131910265	0.000999001	0.0242666	0.000999001	0.0178389	0.930262	0.912423	0.00715492	0.00701785
	cg14887955	3	46651373	0.000999001	-0.0215732	0.000999001	-0.0184075	0.936871	0.955278	0.0116159	0.00726538
	cg12250561	3	179061771	0.000999001	0.0601579	0.000999001	0.0347043	0.868635	0.833931	0.0191869	0.00975025		N_Shelf	chr3:179065560-179065979
	cg01763692	4	128064781	0.000999001	0.0734079	0.000999001	0.0388789	0.865792	0.826913	0.021573	0.0144012
	cg20232746	4	174440598	0.000999001	-0.018851	0.000999001	-0.0653855	0.251256	0.316641	0.029294	0.0244644		S_Shore	chr4:174439812-174440249
	cg26463328	4	174445349	0.000999001	-0.0163959	0.000999001	-0.057999	0.190834	0.248833	0.0163271	0.0427129		S_Shore	chr4:174443365-174443948
	cg22209918	6	33128903	0.000999001	0.227512	0.000999001	0.0680126	0.869435	0.801422	0.0248442	0.0264814		N_Shore	chr6:33129291-33129718
	cg27089352	6	168771639	0.000999001	-0.00910473	0.000999001	-0.0133964	0.95263	0.966027	0.00528734	0.00592456		Island	chr6:168771137-168771640
	cg14712657	7	93888413	0.000999001	0.063861	0.000999001	0.0249323	0.887312	0.862379	0.00967452	0.0138182
	cg14434213	8	38508780	0.000999001	-0.162384	0.000999001	-0.0943038	0.67726	0.771564	0.0532663	0.0270101		S_Shore	chr8:38508299-38508748
	cg07264586	8	94871988	0.000999001	0.187052	0.000999001	0.0906005	0.89243	0.801829	0.0333459	0.0403527
	cg14156498	9	1047246	0.000999001	-0.0150008	0.000999001	-0.0490889	0.194835	0.243924	0.0228165	0.0261884		S_Shore	chr9:1045541-1046394
	cg05803853	10	125996466	0.000999001	0.135754	0.000999001	0.0678271	0.880646	0.812819	0.0221007	0.0265949
	cg06950844	10	135159002	0.000999001	0.0590047	0.000999001	0.025885	0.914476	0.888592	0.01202	0.0112614
	cg21752517	11	74951359	0.000999001	-0.0178441	0.000999001	-0.0821287	0.157353	0.239482	0.028822	0.0362995		N_Shore	chr11:74951647-74953491
	cg08574978	13	76800180	0.000999001	0.119148	0.000999001	0.0675073	0.873705	0.806198	0.0207224	0.0352201
	cg10024505	14	76818832	0.000999001	0.0923515	0.000999001	0.030919	0.811069	0.78015	0.0153522	0.0116899		N_Shore	chr14:76819145-76819379
	cg09692428	16	84967481	0.000999001	0.0231064	0.000999001	0.0232816	0.89712	0.873838	0.0156014	0.0117959

## Sheet: Table S6
Table S6. Background information of MMC patients included in the HumanMethylation 450K BeadChip and Sequenom EpiTYPER.
MMC patient	Type MMC	Hy/VP	ACM	Scoliosis	ADL	UI	Ethnicity	Maternal age (years) at birth of MMC patient	MMC patient		Sibling		MMC patient versus sibling age (months)
									MTHFR 677C>T	Gender	MTHFR 677C>T	Gender
1*+	S	yes	1	yes	2	yes	Belgian	36	CC	F
2*+	LS	yes	2	yes	3	yes	Belgian	29	CT	F
3*+	LS	yes	2	yes	3	yes	Moroccan	32	CT	M
4*+	LS	yes	1	yes	3	yes	Indonesian	26	CC	F
5*+	LS	yes	2	no	2	yes	Belgian		CC	M	CC	F	-18
6*+	LS	yes	2	yes	3	yes	Belgian	27	CC	F
7*+	LS	yes	1	yes	3	yes	Belgian		CC	M
8*+	S	yes	2	no	1	yes	Belgian	27	CC	F
9*	S	no	0	no	1	yes	Belgian		TT	M
10*	LS	yes	2	no	2	yes	Belgian	25	CC	M
11+	LS	yes	2	yes	3	yes	Belgian	27	CC	M
12+	LS	yes	2	yes	3	yes	Turkish	28	CC	F
13+	S	yes	0	no	1	yes	Belgian	33	CT	M
14+	LS	yes	2	yes	3	yes	Belgian		CC	F
15+	LS	yes	2	yes	3	yes	Turkish	20	CT	F
16+	S	yes	2	yes	3	yes	Belgian		TT	M
17+	LS	yes	2	yes	3	yes	Belgian	25	CT	F
18+	S	yes	2	yes	2	yes	Belgian	28	CC	M
19+	LS	yes	2	no	1	yes	Belgian	36	CT	M
20+	LS	yes	2	yes	1	yes	Belgian		CT	M
21+	LS	yes	2	yes	3	yes	Belgian	36	CT	F
22+	TL & LS	yes	2	yes	3	yes	Belgian	23	CC	M
23+	S	no	0	yes	1	yes	Belgian	30	CT	M
24+	LS	yes	2	yes	2	yes	Belgian	25	CT	F
25+	LS	yes	2	no	2	yes	Belgian	34	CC	F
26+	LS	no	0	no	1	yes	Belgian		CC	F
27+	LS	yes	2	yes	3	yes	Belgian		CT	M	CC	F	-20
28+	LS	yes	2	yes	3	yes	Moroccan		CT	F
29+	LS	yes	2	yes	3	yes	Belgian	31	CC	M	CC	M	-19
30+	LS	yes	0	no	1	yes	Mongolian		CC	F
31+	LS	no	0	no	1	no	Belgian	20	TT	M	CC	M	-20
32+	LS	yes	2	no	1	yes	Belgian	22	CC	M
33+	LS	yes	2	yes	2	yes	Belgian	28	CT	M
34+	LS	yes	2	yes	3	yes	Belgian		CT	F
35+	S	yes	2	no	1	yes	Belgian	33	CT	M
36+	LS	yes	2	no	3	yes	Belgian	27	CC	M
37+	LS	yes	NA	yes	2	yes	Belgian	26	CT	F
38+	LS	yes	2	yes	2	yes	Belgian		CT	F
39+	LS	yes	2	yes	3	yes	Belgian	28	CT	F
40+	LS	yes	2	no	1	yes	Belgian	32	CC	M
41+	LS	no	NA	no	3	yes	Belgian	36	CC	M	CT	M	-26
42+	L	yes	2	yes	3	yes	Ukrainian	20	CC	F
43+	LS	yes	2	no	1	yes	Belgian	25	CC	F	TT	M	20
44+	LS	yes	2	yes	3	yes	Belgian		CC	M
45+	LS	yes	2	yes	3	yes	Belgian	29	CT	F
46+	LS	yes	2	yes	3	yes	Belgian		CC	F
47+	S	yes	2	no	1	yes	Moroccan	31	CT	F
48+	LS	yes	2	yes	2	yes	Belgian	27	CT	F
49+	S	yes	2	yes	3	yes	Belgian	34	CC	F
50+	S	no	NA	no	1	yes	Belgian	36	CT	F	CC	F	17
51+	LS	yes	2	no	3	yes	Belgian	30	CC	F
52+	LS	yes	2	no	1	yes	Moroccan	24	CC	F
53+	S	yes	2	no	1	yes	Belgian	28	CC	F
54+	S	no	NA	no	1	yes	Belgian		CT	F
55+	LS	yes	2	no	2	yes	Bosnian	31	CT	F	CC	M	53
56+	S	no	0	no	1	yes	Belgian	30	CC	F
57+	LS	yes	2	no	1	yes	Belgian	24	CC	F
58+	S	no	2	no		yes	Moroccan	26	CC	F
59+	LS	yes	2	yes	3	yes	Belgian	27	CC	F
60+	LS	yes	2	no	1	yes	Turkish	35	CT	F	CC	F	-101
61+	LS	yes	2	yes	3	yes	Belgian		CT	F
62+	LS	yes	2	no	1	yes	Turkish	29	CT	F
63+	LS	yes	2	yes	3	yes	Belgian	35	CT	F
64+	L & CP	yes	2	no	2	yes	Belgian	40	CT	F	CT	F	-27
65+	LS	yes	2	yes	2	yes	Belgian		CT	F
66+	LS	yes	2	yes	2	yes	Belgian	24	CT	F
67+	LS	yes	2	yes	2	yes	Belgian		CT	F
68+	S	yes	2	no	1	no	Belgian		CT	M
69+	LS	yes	2	yes	3	yes	Belgian	24	CT	M
70+	LS	yes	2	yes	3	yes	Belgian	29	CC	M
71+	LS	yes	2	yes	3	yes	Belgian	33	CC	F
72+	LS	yes	2	yes	2	yes	Belgian	29	CC	M
73+	LS	yes	2	yes	3	yes	Belgian	29	CT	F	CT	F	-24
74+	LS	yes	2	yes	2	yes	Belgian		CT	M
75+	LS	yes	2	no	1	yes	Belgian		CC	F
76+	LS	yes	2	yes	2	yes	Belgian	31	CT	F
77+	LS	yes	2	yes	3	yes	Belgian	26	CC	M
78+	LS	yes	2	yes	3	yes	Belgian	30	CT	M
79+	S	no	0	no	1	yes	Belgian		CT	M
80+	LS	yes	2	no	1	yes	Belgian	30	CC	F
81+	LS	yes	NA	no	2	yes	Turkish		CT	M
82+	TL	yes	2	yes	3	yes	Belgian		TT	F
83+	TL	yes	2	yes	1	yes	Belgian	24	TT	F
84+	TL	yes	1	yes	3	yes	Belgian	37	CC	F
85+	TL	yes	2	no	1	no	Belgian		TT	F
*Inclusion in HumanMethylation 450K BeadChip (10 MMC patients) and +Sequenom EpiTYPER (83 MMC patients); MMC: myelomeningocele; M: male; F: female; S: Sacral; LS: Lumbosacral; TL: Thoracolumbal; CP: Cheilopalatoschisis; Hy/VP: presence of hydrocephaly and ventriculoperitoneal drain; ACM: Arnold Chiari Malformation: 1 = type 1, 2 = type 2; NA: Not Available; ADL: Activities of daily life: 1 = ambu…

## Sheet: Table S7
Table S7. Methylation values of top 6 differentially methylated genes by Sequenom EpiTYPER analysis for single CpG units within the different cohorts.
ABAT		MMC			Controls			12 MMC patients			12 unaffected siblings			P-value
	HM450k probes	Mean (%)	SD (%)	N	Mean (%)	SD (%)	N	Mean (%)	SD (%)	N	Mean (%)	SD (%)	N	A	B	C
CpG 1	* cg08834902	35.8225	8.10703	77	42.2133	9.36793	25	32.8611	10.6358	12	33.9167	8.86615	12	0.00136395	0.794179	0.0147909
CpG 2,3		58.3733	10.0852	75	65.1429	10.0384	28	51.3939	11.6312	11	54.7778	11.9843	12	0.0030627	0.500233	0.00751505
CpG 4,5,6		67.2137	9.68866	78	72.6049	9.90383	27	61.1	11.1754	10	63.8889	11.0557	12	0.0148346	0.564245	0.0192008
CpG 7		32.5641	6.54793	78	37.5467	8.42279	25	29.0303	7.31734	11	30.2424	6.94437	11	0.00266663	0.694478	0.0166631
CpG 8		35.8225	8.10703	77	42.2133	9.36793	25	32.8611	10.6358	12	33.9167	8.86615	12	0.00136395	0.794179	0.0147909
CpG 9		17.4919	5.51547	82	20.6897	5.59119	29	14.7778	4.13249	12	16.1111	4.41607	12	0.00864649	0.45317	0.0158109
CpG 10	* cg16586594	32.5641	6.54793	78	37.5467	8.42279	25	29.0303	7.31734	11	30.2424	6.94437	11	0.00266663	0.694478	0.0166631
CpG 11	* cg01881182	32.5641	6.54793	78	37.5467	8.42279	25	29.0303	7.31734	11	30.2424	6.94437	11	0.00266663	0.694478	0.0166631
CpG 12		41.9912	5.44167	76	42.7083	7.53049	24	38.7273	5.5434	11	38.8611	8.21732	12	0.610752	0.964262	0.169867
CNTNAP1		MMC			Controls			12 MMC patients			12 unaffected siblings			P-value
		Mean (%)	SD (%)	N	Mean (%)	SD (%)	N	Mean (%)	SD (%)	N	Mean (%)	SD (%)	N	A	B	C
CpG1-2		87.3615	11.2271	83	93.5345	4.87164	29	83.5455	12.8491	11	86.0972	9.95659	12	0.0352751	0.598247	0.00251477
CpG3-5		72.6466	11.0925	83	74.2759	8.5438	29	65.9833	10.6291	10	71.5	11.522	11	0.587263	0.269816	0.347365
CpG6		75.3128	13.838	81	79.8036	10.8283	28	74.9333	13.0489	10	72.75	14.0879	8	0.149225	0.737822	0.131932
CpG7-8		78.757	14.9999	83	88.3966	7.45348	29	72.1111	15.1373	9	79.4861	13.309	12	0.00440309	0.250429	0.00924828
CpG9		71.3333	19.176	83	76.4885	18.2353	29	78.5	16.8364	9	70	23.9278	8	0.248677	0.405878	0.416598
CpG10-13		84.4498	12.5014	83	93.9943	6.70709	29	84.3939	13.648	11	86.8472	11.7218	12	0.0005997	0.647659	0.0179817
CpG14		62.8025	14.0334	81	71.0747	9.33935	29	67.1833	13.6295	10	64.65	6.1951	10	0.0183746	0.599133	0.0107104
CpG15-16*	* cg16308533	62.8875	14.9053	83	73.4943	11.9779	29	60.15	12.7154	10	63.1364	14.5764	11	0.0322443	0.624243	0.039568
CpG18-19		73.99	14.651	83	82.4023	9.0561	29	70.3667	15.21	10	73.3194	13.4541	12	0.0284621	0.63418	0.0157945
CpG20	* cg11629889	59.9918	15.4202	81	70.7267	10.6298	25	55	14.6076	9	59.7	11.7244	10	0.0383584	0.447671	0.0216551
CpG21-23		85.4197	13.2041	83	92.4598	7.93108	29	87.0757	15.1656	11	83.0185	9.37063	9	0.0259245	0.49353	0.00499361
CpG24		73.9076	14.6104	83	82.4023	9.0561	29	70.3667	15.21	10	73.3194	13.4541	12	0.0260314	0.63418	0.0157945
CpG25		60.998	15.3679	83	70.2126	11.1018	29	56.2	14.724	10	59.1	12.8256	10	0.018632	0.644248	0.00683248
CpG26-27		84.9598	11.4724	83	89.0058	7.56421	29	83.697	12.0789	11	85.0417	7.4766	12	0.0843794	0.749021	0.133653
CpG28		94.1138	5.82453	82	97.0575	2.80881	29	94.7576	5.44996	11	95.2917	3.9849	12	0.011001	0.789817	0.114305
CpG29		88.3006	9.05016	61	89.8889	7.36816	21	92.0833	12.1096	6	86.6482	9.9786	9	0.50176	0.359121	0.329662
SLC1A6		MMC			Controls			12 MMC patients			12 unaffected siblings			P-value
		Mean (%)	SD (%)	N	Mean (%)	SD (%)	N	Mean (%)	SD (%)	N	Mean (%)	SD (%)	N	A	B	C
CpG 1,2		94.8577	4.4221	82	94.55	3.5307	30	94.6389	5.36253	12	92.75	3.44106	12	0.732306	0.315605	0.117577
CpG 3,4		84.7436	9.15963	78	84.4048	11.1179	28	83.2222	7.91155	12	79.1364	8.80177	11	0.874404	0.254076	0.0595391
CpG 6		71.6667	14.0559	64	79.2847	11.1595	24	61.4167	10.3493	6	65.35	12.1677	10	0.0192612	0.520338	0.183551
CpG 7	* cg12695707	70.8483	10.7198	78	78.0961	8.14237	26	68.5455	10.9952	11	67.1528	13.2778	12	0.00211853	0.787907	0.284697
CpG 8,9		84.7436	9.15963	78	84.4048	11.1179	28	83.2222	7.91155	12	79.1364	8.80177	11	0.874404	0.254076	0.0595391
CpG 10	* cg09470638	61.8608	10.643	79	64.9583	9.25425	28	62.3333	13.1884	11	60.0556	6.51623	12	0.174584	0.600068	0.570173
CpG 11		51.2056	14.4706	60	59.8413	23.7562	21	47.1667	9.11399	7	45.0455	14.5734	11	0.052476	0.736284	0.1991
CpG 12,13*	* cg02489552	81.0894	11.7955	82	85.8518	7.02397	27	80.1806	13.0251	12	76.75	9.69341	12	0.0500824	0.471937	0.227824
SNED1		MMC			Controls			12 MMC patients			12 unaffected siblings			P-value
		Mean (%)	SD (%)	N	Mean (%)	SD (%)	N	Mean (%)	SD (%)	N	Mean (%)	SD (%)	N	A	B	C
CpG 2,3		83.3919	10.328	74	87.9753	7.59593	27	83.95	12.6784	10	76.4333	13.1947	10	0.0378418	0.210341	0.00205154
CpG 4,5		94.1417	9.69631	80	95.3667	3.51744	30	93	11.3186	11	91.4167	18.8466	10	0.501818	0.815921	0.27045
CpG 6,7,8		94.4021	12.2229	80	97.55	3.16384	30	89.8333	17.1102	12	89.0417	21.5043	12	0.167516	0.92141	0.0377848
CpG 9*,10,11	* cg25241559	94.4113	10.5636	77	97.6552	3.44167	29	91.5972	17.3932	12	92.197	16.7675	11	0.108812	0.933827	0.0982907
CpG 12,13		96.2251	7.75619	77	98.1056	2.9687	30	91.5833	17.6333	12	98.1852	2.96325	9	0.200385	0.28313	0.944094
CpG 14		86.2557	14.3626	73	90.1667	7.09068	25	83.8788	18.4778	11	80.7879	22.9989	11	0.195046	0.731861	0.06936
CpG 15		87.1644	19.8866	74	93.625	6.5234	28	79.7667	32.1827	10	80.3636	27.0277	11	0.0959578	0.963644	0.0184444
CpG 16,17,18		93.5717	13.1805	79	97.6552	3.44167	29	91.5972	17.3932	12	86.4305	25.5853	12	0.103258	0.568791	0.0237562
CpG 19		50.6362	12.6192	71	53.2933	12.824	25	52.1	11.4795	10	45.9074	16.3981	9	0.369538	0.34956	0.178263
CpG 20		83.6118	10.28	76	88.4253	7.52121	29	83.95	12.6784	10	76.4333	13.1947	10	0.0237553	0.210341	0.00108876
CpG 21		41.803	21.345	55	50.1884	20.8469	23	46.1482	19.4598	9	36.0833	30.8211	6	0.11537	0.448985	0.192542
CpG 22	* cg23491743	66.0417	18.4311	60	69.6111	13.367	24	69.1482	14.1518	9	65.3333	24.9974	9	0.391673	0.695595	0.527853
CpG 23		68.9935	24.0113	51	73.975	18.1578	20	63.75	22.9753	6	65.0667	36.7963	5	0.40534	0.943649	0.437247
CpG 24		83.9452	14.8241	76	89.9691	6.66363	27	81.1212	17.3458	11	77.5	20.6986	10	0.0444953	0.667736	0.0079504
CpG 25		92.0857	12.2548	70	94.9464	5.3825	28	85.9028	18.0032	12	97.6296	3.86291	9	0.238007	0.0713889	0.176436
CpG 26,27		83.4533	10.2882	75	88.2619	7.60664	28	83.95	12.6784	10	76.4333	13.1947	10	0.0265371	0.210341	0.00147145
CpG 28,29		99.6667	1.20635	83	99.6778	1.01515	30	99.2778	2.11695	12	99.6945	1.05848	12	0.964184	0.548213	0.962325
CpG 30		96.1852	4.59899	81	95.5444	5.5277	30	96	3.07318	11	95.9722	4.30986	12	0.538894	0.98609	0.811655
SOX18		MMC			Controls			12 MMC patients			12 unaffected siblings			P-value
		Mean (%)	SD (%)	N	Mean (%)	SD (%)	N	Mean (%)	SD (%)	N	Mean (%)	SD (%)	N	A	B	C
CpG 1,2,3		33.8132	9.26746	83	47.6131	8.48032	28	29.8472	9.84564	12	30.2778	4.92947	12	2.73569e-10	0.89348	8.87729e-08
CpG 4		14.8294	7.13181	84	28.8333	8.69866	28	10.8333	5.87152	12	11.5833	3.93155	12	1.01601e-13	0.71663	1.00142e-07
CpG 5,6		22.6928	8.93664	83	35.8556	10.8011	30	19.4861	7.90265	12	17.5833	4.44978	12	2.02835e-09	0.475021	1.52421e-06
CpG 7,8		19.2695	9.32673	81	33.8111	10.4165	30	15.7424	8.7475	11	15	4.3345	12	1.58267e-10	0.796293	4.50204e-07
CpG 9		18.0671	7.69657	82	31.3678	9.48237	29	15.1389	6.3205	12	13.6667	3.85075	12	1.6914e-11	0.497982	2.56118e-07
CpG 15,16		28.1345	10.3603	83	41.4286	8.26906	28	25.8194	10.295	12	23.0556	5.27206	12	1.27761e-08	0.416687	1.94035e-08
CpG 17,18		21.3049	8.00278	82	36.7816	9.17739	29	18.3056	7.11728	12	16.8333	5.27142	12	6.20965e-14	0.57058	1.93766e-08
CpG 20		14.8294	7.13181	84	28.8333	8.69866	28	10.8333	5.87152	12	11.5833	3.93155	12	1.01601e-13	0.71663	1.00142e-07
CpG 25,26		26.9346	10.9087	79	42.5862	9.07187	29	22.1528	9.97103	12	22.0833	4.85367	12	4.03151e-10	0.982887	6.73885e-09
Chr20:62679635	* cg02231404
Chr20:62679713	* cg22138735
TEPP		MMC			Controls			12 MMC patients			12 unaffected siblings			P-value
		Mean (%)	SD (%)	N	Mean (%)	SD (%)	N	Mean (%)	SD (%)	N	Mean (%)	SD (%)	N	A	B	C
CpG 1,2		60.8274	12.0244	84	66.5714	9.58892	28	55.9861	10.1026	12	56.9861	14.026	12	0.02369	0.843006	0.01636
CpG 3		94.6587	4.78276	84	96.8571	2.82468	28	94.2778	5.74691	12	94.9722	6.75765	12	0.0234499	0.78878	0.216424
CpG 5,6		95.8671	5.40432	84	98.25	2.13895	28	94.6389	6.92596	12	93.0833	8.95344	12	0.0252159	0.638739	0.00599208
CpG 7		80.3889	8.51655	84	86.5705	4.55001	26	74.7917	7.95731	12	78.4028	15.233	12	0.000591189	0.474367	0.0157575
CpG 8		84.1118	11.8352	79	90.9444	7.07484	27	79.0694	16.3385	12	83.4333	11.2437	10	0.00564047	0.48343	0.0203422
CpG 9		29.9957	13.2459	78	43.74	10.2196	25	24.6364	11.9345	11	24.5667	14.6279	10	6.76958e-06	0.990541	0.000100268
CpG 10	* cg12499872	80.6187	16.8387	66	89.7391	9.46856	23	80.4583	20.2602	8	83.6296	11.9843	9	0.0158856	0.695839	0.13814
CpG 11,12*	* cg04370442	83.7447	12.9598	79	90.9938	5.10896	27	78.9	17.302	10	77	18.6911	11	0.0056677	0.812165	0.000863712
CpG 13		43.9244	13.9871	75	56.9514	9.998	24	40.8333	18.3332	10	40.6852	17.3982	9	5.42499e-05	0.985837	0.00201343
CpG 14		40.5644	14.5953	75	51.587	8.3318	23	37.0972	15.8501	12	38.6515	16.2266	11	0.000846221	0.818569	0.00407286
CpG 15		36.0633	7.8383	79	43.9167	5.97362	28	33.9445	9.05966	12	33.8485	11.3826	11	4.80871e-06	0.982285	0.00087428
CpG 16,17		91.4321	9.90029	81	96.5119	3.80435	28	86.8889	10.2261	12	86.7083	16.38	12	0.00948372	0.974453	0.00438642
CpG 19		53.2671	15.8501	78	64.0267	10.0867	25	46.7879	17.4077	11	48.5972	14.3941	12	0.00190992	0.787819	0.000582042
CpG 20		55.9858	13.2496	82	71.6594	8.57181	23	52.7917	14.1434	12	54.1667	15.4328	12	5.17616e-07	0.822107	0.000128634
CpG 21		5.57937	4.46288	84	8.35714	5.59757	28	4.80556	4.54708	12	4.55556	5.16267	12	0.00872009	0.900968	0.0513111
CpG 22		36.0633	7.8383	79	43.9167	5.97362	28	33.9445	9.05966	12	33.8485	11.3826	11	4.80871e-06	0.982285	0.00087428
CpG 23		63.2215	11.9939	79	74.0714	7.01973	28	54.875	13.2911	12	58.7424	13.6763	11	1.68018e-05	0.499276	4.37672e-05
CpG 24		48.3378	15.5076	74	61.325	8.58165	20	42.2	16.3059	10	45.803	21.4508	11	0.000532529	0.672182	0.00750027
CpG 25		40.1162	14.4319	76	51.587	8.3318	23	35.2424	15.1966	11	38.3055	15.5178	12	0.000462373	0.637889	0.00223187
CpG 26		15.6463	7.15953	82	19.5833	7.41538	24	14.8889	6.99976	12	14.7222	7.52482	12	0.0206308	0.955706	0.0737178
CpG 27		32.331	14.9851	71	39.8039	12.9041	17	24.6833	11.213	10	27.2593	13.1435	9	0.0617238	0.650601	0.0277095
Methylation levels were compared with multiple t-testing between A: MMC patients and controls, B: MMC patients and their unaffected siblings, C: unaffected siblings and controls. MMC=myelomeningocele, N=number, SD=standard deviation. The probes that were identified by the HM450k are highlighted in blue and their cg number is written in column HM450k. Green-white color scale indicates significance…

## Sheet: Table S8
Table S8. Primers for the validation studies with Sequenom EpiTYPER.
Gene	Primers	Size	No of CpGs	Coverage	Amplicon
ABAT_L	aggaagagagTTTAGAATGGAGGTTGTAGGAGAGA	304	12	12	Chr16: 8806432 - 8806735
ABAT_R	cagtaatacgactcactatagggagaaggctCTTCCAAATTCCCAATCTATAACAT
CNTNAP1_L	aggaagagagAAAATTTTATTTGGTATTTGGGAAA	384	29	29	Chr17: 40838821-40839204
CNTNAP1_R	cagtaatacgactcactatagggagaaggctCCCTCCCAACTTAAACATCTAACTA
SLC1A6_L	aggaagagagATGGGAGTATTTTATTTGTGGGAAT	435	13	13	Chr19: 15121145-15121580
SLC1A6_R	cagtaatacgactcactatagggagaaggctAAAAACACACAACTCTTTCCTAACCTA
SNED1_L	aggaagagagTGAAGTTTATTTTTAGAAGAGTAAGGTAA	470	30	29	Chr2: 241989125-241989592
SNED1_R	cagtaatacgactcactatagggagaaggctTCCAAACAAAATATCAAAATAACCC
SOX18_L	aggaagagagTGTTTTGTTTAGAGGAGAGTAGTTTGA	284	29	19	Chr20: 62679321-62679605
SOX18_R	cagtaatacgactcactatagggagaaggctACAAATAACCCAAAAACCCAAAA
TEPP_L	aggaagagagTTTTAGTTAAATTTGGTGGGATGTG	460	27	25	Chr16: 58019630-58020090
TEPP_R	cagtaatacgactcactatagggagaaggctAAACACCTTACCCTCCCTAACAAC
Primers used for the validation studies with Sequenom EpiTYPER. Nucleotide positions accord to NCBI build 37/hg19. Chr: chromosome; No of CpGs: number of CpG sites in the amplicon; coverage: number of CpG sites that are analysed with Sequenom EpiTYPER.

## Sheet: Table S9
Table S9. Primers for the functional validation studies in zebrafish
Gene	Primers	Refseq	Ensembl
abat	5'-CTG TCT GTG TCT CGG TGA GTG CTA CAC ATG-3'	NM_201498.2	ENSDARG00000006031
	5'-AGG CCA GAC ACT ACT CTA TTT ATG CTC-3'
sox18	5'-CGT GTT GGT CTT GCT GGA ATG AAT-3'	XM_001337666.1	ENSDARG00000058598
	5'-TTA TCC TGT AAT GCA GGC GCT GTA ATA GA-3'
Nucleotide positions accord to NCBI build 37/hg19.

## Sheet: Table S10
Table S10. Primers for the real-time quantitative PCR.
Gene	Refseq	Sequence
ABAT	Hs.PT.58.21416182	5'- TTT CGG AAG CTG AGA GAC ATC -3'
		5'- GCT GAA GGT CAT CAC GTC TG -3'
SOX18	NM_018419	5'- GTGGCACTGGCCAAACT-3'
		5'- GTGTTACCTCTCATTGTCTCCAG -3'
SLC1A6	Hs.PT.58.50488526.g	5'- CCT TCT AGT GTT CCC AGT TTC TAC -3'
		5'-CAT CTC ATC AGA TCT AAG TGT CTA GAG-3'
CNTNAP1	Hs.PT.58.25634554	5'- GTA CCA GCT AAC CAC TCG AC -3'
		5'- GAG AAC TTC TGC TCT GTC AGT G -3'
TEPP	Hs.PT.58.19812321.g	5'- GTA CTT GAA GCC CGA CGT G -3'
		5'- ACT GTA GCT GGA GCC GAA -3'
SNED1	Hs.PT.58.26360591	5'- CTA CCG AGT TCA CCA AGA CAT -3'
		5'- GTG GAG TGT AAC AAG AAC GTC T -3'
Nucleotide positions accord to NCBI build 37/hg19.
